# Supplementary material for: Prevalence of male circumcision in four culturally non-circumcising counties in western Kenya after 10 years of program implementation from 2008 to 2019
Source: PLoS One. 2021 Jul 15;16(7):e0254140. doi: 10.1371/journal.pone.0254140 (PMC8281999; doi:10.1371/journal.pone.0254140)
Supplement: S2 Table — (CSV) [file pone.0254140.s005.csv]

unique_id	eacode	residence	agecat	finalweights	maritalstatus1	education	religion2	employment	ethnic	age_cat1	verifiedmcstatus	county2	reportedmc	verifiedmc2	verifiedmc0	age	medicalcirc	circumcisedby
1	24	2	1	0.0062027	1	1	1	2	1	1	1	4	1	1	1	14	1	1
2	1	1	2	0.0132727	1	1	1	2	1	2	1	4	1	1	1	18	1	1
3	1	1	2	0.0132727	1	1	1	2	1	3	1	4	1	1	1	20	1	1
4	1	1	1	0.0429971	1	1	1	2	1	1	1	4	1	1	1	13	1	1
5	1	1	2	0.0132727	1	1	1	2	1	2	1	4	1	1	1	19	1	1
6	1	1	1	0.0429971	1	1	1	2	1	1	2	4	2	2	3	10
7	1	1	1	0.0429971	1	1	1	2	1	1	2	4	2	2	3	12
8	24	2	2	0.0040209	1	1	1	2	1	2	1	4	1	1	1	17	1	1
9	24	2	2	0.0040209	1	1	1	2	1	2	2	4	2	2	3	17
10	24	2	1	0.0062027	1	1	1	2	1	1	1	4	1	1	1	14	1	1
11	21	1	1	0.1109096	1	1	1	2	1	1	1	4	1	1	1	10	1	1
12	21	1	1	0.1109096	1	1	1	2	1	1	1	4	1	1	1	13	1	1
13	22	1	2	0.0043188	1	1	1	2	1	2	1	4	1	1	1	15	1	1
14	22	1	1	0.0059961	1	1	1	2	1	1	2	4	2	2	3	11
15	21	1	2	0.1138364	1	1	1	2	1	2	1	4	1	1	1	19	1	1
16	21	1	2	0.1138364	1	3	1	2	1	2	1	4	1	1	1	19	1	1
17	22	1	2	0.0043188	1	1	1	2	1	2	1	4	1	1	1	15	1	1
18	22	1	1	0.0059961	1	1	1	2	1	1	2	4	2	2	3	10
19	22	1	1	0.0059961	1	1	1	2	1	1	2	4	2	2	3	12
20	31	2	1	0.0137912	1	1	1	2	1	1	1	4	1	1	1	14	1	1
21	31	2	1	0.0137912	1	1	1	2	1	1	1	4	1	1	1	14	2	2
22	21	1	1	0.1109096	1	1	1	2	1	1	1	4	1	1	1	13	1	1
23	31	2	1	0.0137912	1	1	1	2	1	1	2	4	2	2	3	12
24	31	2	2	0.0158935	2	3	1	2	1	3	1	4	1	1	1	22	1	1
25	17	1	2	0.0142129	1	3	1	2	1	2	1	4	1	1	1	18	1	1
26	17	1	2	0.0142129	1	3	1	2	1	2	1	4	1	1	1	18	1	1
27	17	1	1	0.0434589	1	1	1	2	1	1	2	4	2	2	3	10
28	17	1	1	0.0434589	1	1	1	2	1	1	1	4	1	1	1	13	1	1
29	17	1	1	0.0434589	1	1	1	2	1	1	2	4	2	2	3	10
30	17	1	2	0.0142129	1	3	1	2	1	2	1	4	1	1	1	17	1	1
31	17	1	1	0.0434589	1	1	1	2	1	1	1	4	1	1	1	14	1	1
32	21	1	2	0.1138364	1	1	1	2	1	2	1	4	1	1	1	16	1	1
33	17	1	2	0.0142129	1	4	1	2	1	4	1	4	1	1	1	27	1	1
34	17	1	1	0.0434589	1	1	1	2	1	1	1	4	1	1	1	10	1	1
35	17	1	1	0.0434589	1	1	1	2	1	1	1	4	1	1	1	14	1	1
36	17	1	1	0.0434589	1	1	1	2	1	1	1	4	1	1	1	12	1	1
37	17	1	1	0.0434589	1	1	1	2	1	1	1	4	1	1	1	10	1	1
38	17	1	1	0.0434589	1	1	1	2	1	1	1	4	1	1	1	13	1	1
39	17	1	1	0.0434589	1	1	1	2	1	1	1	4	1	1	1	14	1	1
40	17	1	1	0.0434589	1	1	1	2	1	1	1	4	1	1	1	12	1	1
41	17	1	1	0.0434589	1	1	1	2	1	1	1	4	1	1	1	12	1	1
42	17	1	1	0.0434589	1	1	1	2	1	1	1	4	1	1	1	11	1	1
43	21	1	2	0.1138364	1	1	1	2	1	3	1	4	1	1	1	20	1	1
44	17	1	1	0.0434589	1	1	1	2	1	1	1	4	1	1	1	13	1	1
45	17	1	1	0.0434589	1	1	1	2	1	1	1	4	1	1	1	13	1	1
46	17	1	1	0.0434589	1	1	1	2	1	1	1	4	1	1	1	12	1	1
47	17	1	1	0.0434589	1	1	1	2	1	1	1	4	1	1	1	14	1	1
48	17	1	1	0.0434589	1	1	1	2	1	1	1	4	1	1	1	12	1	1
49	8	1	2	0.0428882	1	4	1	2	1	3	1	4	1	1	1	21	1	1
50	8	1	1	0.0396963	1	1	1	2	1	1	1	4	1	1	1	11	1	1
51	8	1	1	0.0396963	1	1	1	2	1	1	2	4	2	2	3	14
52	8	1	2	0.0428882	2	1	1	2	1	4	1	4	1	1	1	26	1	1
53	8	1	1	0.0396963	1	1	1	2	1	1	1	4	1	1	1	10	1	1
54	21	1	2	0.1138364	1	1	1	2	1	2	2	4	2	2	3	15
55	26	2	1	0.0178579	1	1	1	2	1	1	1	4	1	1	1	11	1	1
56	17	1	1	0.0434589	1	1	1	2	1	1	1	4	1	1	1	14	1	1
57	17	1	1	0.0434589	1	1	1	2	1	1	2	4	2	2	3	10
58	17	1	1	0.0434589	1	1	1	2	1	1	1	4	1	1	1	12	1	1
59	17	1	1	0.0434589	1	1	1	2	1	1	1	4	1	1	1	14	1	1
60	8	1	1	0.0396963	1	1	1	2	1	1	1	4	1	1	1	13	1	1
61	8	1	2	0.0428882	1	1	1	2	1	4	2	4	2	2	3	28
62	17	1	2	0.0142129	1	1	1	2	1	2	2	4	2	2	3	19
63	17	1	2	0.0142129	1	1	1	2	1	2	2	4	2	2	3	16
64	17	1	1	0.0434589	1	1	1	2	1	1	1	4	1	1	1	12	1	1
65	21	1	1	0.1109096	1	1	1	2	1	1	2	4	2	2	3	12
66	17	1	2	0.0142129	1	3	1	2	1	2	1	4	1	1	1	18	1	1
67	25	2	1	0.0107478	1	1	1	2	1	1	1	4	1	1	1	14	1	1
68	25	2	1	0.0107478	1	1	1	2	1	1	1	4	1	1	1	11	1	1
69	8	1	2	0.0428882	2	1	1	1	1	3	2	4	2	2	3	23
70	8	1	2	0.0428882	1	1	1	1	1	2	1	4	1	1	1	19	1	1
71	21	1	2	0.1138364	1	1	1	2	1	2	1	4	1	1	1	17	1	1
72	21	1	1	0.1109096	1	1	1	1	1	1	2	4	2	2	3	14
73	21	1	1	0.1109096	1	1	1	2	1	1	1	4	1	1	1	10	1	1
74	21	1	2	0.1138364	1	3	1	1	1	3	1	4	1	1	1	22	1	1
75	21	1	2	0.1138364		1	1	2	1	2	1	4	1	1	1	15	1	1
76	21	1	1	0.1109096		1	1	2	1	1	1	4	1	1	1	12	1	1
77	21	1	1	0.1109096		1	1	2	1	1	2	4	2	2	3	10
78	21	1	2	0.1138364	1	4	1	2	1	3	1	4	1	1	1	22	1	1
79	21	1	2	0.1138364	1	3	1	2	1	2	1	4	1	1	1	19	1	1
80	21	1	1	0.1109096	1	1	1	2	1	1	1	4	1	1	1	13	1	1
81	21	1	2	0.1138364	1	1	1	2	1	2	1	4	1	1	1	15	1	1
82	21	1	1	0.1109096		1	1	2	1	1	2	4	2	2	3	11
83	21	1	2	0.1138364	1	3	1	2	1	2	1	4	2	1	1	18
84	21	1	1	0.1109096	1	1	1	2	1	1	2	4	2	2	3	14
85	21	1	2	0.1138364	1	4	1	2	1	2	1	4	1	1	1	18	1	1
86	21	1	2	0.1138364	1	3	3	2	1	2	1	4	1	1	1	16	1	1
87	21	1	1	0.1109096	1	3	3	2	1	1	1	4	1	1	1	14	1	1
88	22	1	2	0.0043188	2	4	1	1	1	3	1	4	1	1	1	22	1	1
89	22	1	1	0.0059961	1	1	1	2	1	1	2	4	2	2	3	13
90	22	1	1	0.0059961		1	1	2	1	1	2	4	2	2	3	10
91	22	1	2	0.0043188	1	3	1	2	1	2	1	4	1	1	1	18	1	1
92	22	1	2	0.0043188	1	1	1	2	1	2	1	4	1	1	1	15	1	1
93	22	1	1	0.0059961		1	1	2	1	1	1	4	1	1	1	12	1	1
94	31	2	2	0.0158935	1	3	1	1	1	4	1	4	1	1	1	25	1	1
95	31	2	2	0.0158935	2	1	1	1	1	4	1	4	1	1	1	27	1	1
96	21	1	2	0.1138364	1	3	1	2	1	3	1	4	1	1	1	22	1	1
97	31	2	2	0.0158935	2	3	1	1	1	4	1	4	1	1	1	25	1	1
98	31	2	1	0.0137912	1	1	1	2	1	1	1	4	1	1	1	11	1	1
99	31	2	1	0.0137912	1	1	1	2	1	1	1	4	1	1	1	14	1	1
100	31	2	2	0.0158935	1	3	1	2	1	2	1	4	1	1	1	16	1	1
101	31	2	2	0.0158935	1	1	1	2	1	2	2	4	2	2	3	18
102	31	2	1	0.0137912		1	1	2	1	1	2	4	2	2	3	13
103	31	2	2	0.0158935	1	3	1	2	1	2	1	4	1	1	1	17	1	1
104	17	1	1	0.0434589		1	1	2	1	1	1	4	1	1	1	10	1	1
105	17	1	1	0.0434589	1	1	1	2	1	1	1	4	1	1	1	12	1	1
106	17	1	1	0.0434589	1	1	1	2	1	1	1	4	1	1	1	13	1	1
107	21	1	1	0.1109096		1	1	2	1	1	1	4	1	1	1	11	1	1
108	17	1	1	0.0434589		1	1	2	1	1	2	4	2	2	3	10
109	17	1	1	0.0434589	1	1	1	2	1	1	1	4	1	1	1	12	1	1
110	17	1	2	0.0142129	1	1	1	2	1	2	2	4	2	2	3	15
111	17	1	1	0.0434589		1	1	2	1	1	1	4	1	1	1	11	1	1
112	17	1	2	0.0142129	1	1	1	2	1	2	1	4	1	1	1	17	1	1
113	17	1	1	0.0434589	1	1	1	2	1	1	1	4	1	1	1	14	1	1
114	17	1	1	0.0434589		1	1	2	1	1	2	4	2	2	3	12
115	17	1	1	0.0434589		1	1	2	1	1	1	4	1	1	1	12	1	1
116	17	1	2	0.0142129	1	1	1	2	1	2	1	4	1	1	1	16	1	1
117	17	1	1	0.0434589	1	1	1	2	1	1	1	4	1	1	1	10	1	1
118	21	1	2	0.1138364	1	3	1	2	1	2	1	4	1	1	1	17	1	1
119	17	1	1	0.0434589		1	1	2	1	1	1	4	1	1	1	10	1	1
120	17	1	1	0.0434589	1	1	1	2	1	1	1	4	1	1	1	13	1	1
121	17	1	1	0.0434589	1	1	1	2	1	1	1	4	1	1	1	13	1	1
122	4	1	2	0.0484503	2	1	1	1	1	4	1	4	1	1	1	28	1	1
123	4	1	2	0.0484503	1	1	1	2	1	2	1	4	1	1	1	15	1	1
124	4	1	2	0.0484503	1	3	1	2	1	2	1	4	1	1	1	18	1	1
125	4	1	1	0.0917272	1	1	1	2	1	1	1	4	1	1	1	13	1	1
126	4	1	1	0.0917272	1	1	1	2	1	1	2	4	2	2	3	11
127	4	1	1	0.0917272	1	1	1	2	1	1	1	4	1	1	1	14	1	1
128	4	1	2	0.0484503	1	4	1	2	1	4	1	4	1	1	1	26	1	1
129	21	1	1	0.1109096		1	1	2	1	1	2	4	2	2	3	12
130	21	1	1	0.1109096	1	1	1	2	1	1	1	4	1	1	1	14	1	1
131	17	1	1	0.0434589	1	1	1	2	1	1	1	4	1	1	1	11	1	1
132	17	1	2	0.0142129	1	1	3	2	1	2	1	4	1	1	1	15	2	2
133	17	1	2	0.0142129	1	1	1	2	1	2	1	4	1	1	1	16	1	1
134	17	1	2	0.0142129	1	3	1	1	1	3	1	4	1	1	1	22	1	1
135	17	1	2	0.0142129	1	1	1	2	1	2	1	4	1	1	1	15	1	1
136	31	2	1	0.0137912	1	1	1	2	1	1	1	4	1	1	1	13	2	2
137	36	1	1	0.0408798		1	1	2	1	1	1	2	1	1	1	12	1	1
138	36	1	1	0.0408798	1	1	1	2	1	1	1	2	1	1	1	14	1	1
139	20	1	1	0.0245472	1	1	1	2	1	1	1	4	1	1	1	12	1	1
140	21	1	1	0.1109096		1	1	2	1	1	2	4	2	2	3	11
141	20	1	2	0.0159126	1	3	1	1	1	4	1	4	1	1	1	27	1	1
142	21	1	2	0.1138364	1	3	1	2	1	2	1	4	1	1	1	18	1	1
143	23	1	1	0.02542		1	3	2	1	1	1	4	1	1	1	12	1	1
144	21	1	1	0.1109096	1	1	1	2	1	1	1	4	1	1	1	14	1	1
145	21	1	2	0.1138364	1	1	1	1	1	4	2	4	2	2	3	26
146	13	1	1	0.0317331	1	1	1	2	1	1	2	4	2	2	3	10
147	12	1	1	0.049899	1	1	1	2	1	1	1	4	1	1	1	13	1	1
148	12	1	1	0.049899	1	1	1	2	1	1	1	4	1	1	1	10	1	1
149	12	1	2	0.0431291	1	3	1	2	1	2	1	4	1	1	1	16	1	1
150	12	1	2	0.0431291	1	1	1	2	1	3	1	4	1	1	1	21	1	1
151	12	1	2	0.0431291	1	3	1	2	1	3	1	4	1	1	1	20	1	1
152	12	1	1	0.049899	1	1	1	2	1	1	1	4	1	1	1	12	1	1
153	12	1	1	0.049899	1	1	1	2	1	1	1	4	1	1	1	14	1	1
154	12	1	1	0.049899	1	1	1	2	1	1	2	4	2	2	3	11
155	12	1	1	0.049899	1	1	1	2	1	1	1	4	1	1	1	13	1	1
156	13	1	1	0.0317331	1	1	1	2	1	1	2	4	2	2	3	12
157	12	1	2	0.0431291	1	3	1	2	1	2	1	4	1	1	1	17	1	1
158	12	1	1	0.049899	1	1	1	2	1	1	1	4	1	1	1	14	1	1
159	12	1	1	0.049899	1	1	1	2	1	1	2	4	2	2	3	10
160	12	1	2	0.0431291	1	1	1	1	2	4	1	4	1	1	1	25	1	1
161	12	1	2	0.0431291	1	3	3	1	1	4	1	4	1	1	1	28	2	2
162	12	1	2	0.0431291	2	3	1	1	1	4	1	4	1	1	1	28	1	1
163	12	1	2	0.0431291	1	3	1	2	1	2	1	4	1	1	1	18	1	1
164	12	1	1	0.049899	1	1	1	2	1	1	2	4	2	2	3	12
165	15	1	2	0.0289706	1	4	1	2	1	3	1	4	1	1	1	22	1	1
166	15	1	2	0.0289706	1	4	1	2	1	2	1	4	1	1	1	18	1	1
167	13	1	1	0.0317331	1	1	1	2	1	1	1	4	1	1	1	10	1	1
168	15	1	1	0.0909775	1	1	1	2	1	1	1	4	1	1	1	11	1	1
169	15	1	1	0.0909775	1	1	1	2	1	1	2	4	2	2	3	12
170	15	1	2	0.0289706	2	1	1	1	1	3	1	4	1	1	1	23	1	1
171	15	1	1	0.0909775	1	1	1	2	1	1	1	4	1	1	1	12	1	1
172	15	1	1	0.0909775	1	1	1	2	1	1	1	4	1	1	1	10	1	1
173	15	1	1	0.0909775	1	1	1	2	1	1	2	4	2	2	3	11
174	15	1	1	0.0909775	1	1	1	2	1	1	1	4	1	1	1	11	1	1
175	15	1	2	0.0289706	1	1	1	1	1	4	2	4	2	2	3	27
176	15	1	1	0.0909775	1	1	1	2	1	1	1	4	1	1	1	13	2	2
177	15	1	1	0.0909775	1	1	1	2	1	1	2	4	2	2	3	10
178	13	1	2	0.0068569	2	1	1	2	1	3	2	4	2	2	3	24
179	15	1	1	0.0909775	1	1	1	2	1	1	2	4	2	2	3	10
180	14	1	1	0.0488522	1	1	1	2	1	1	1	4	1	1	1	13	1	1
181	14	1	1	0.0488522	1	1	1	2	1	1	1	4	1	1	1	14	1	1
182	14	1	1	0.0488522	1	1	1	2	1	1	2	4	2	2	3	13
183	14	1	1	0.0488522	1	1	1	2	1	1	1	4	1	1	1	13	1	1
184	14	1	1	0.0488522	1	1	1	2	1	1	1	4	1	1	1	11	1	1
185	14	1	2	0.0197047	1	3	1	1	1	3	1	4	1	1	1	22	1	1
186	14	1	2	0.0197047	1	3	1	1	1	3	1	4	1	1	1	22	1	1
187	15	1	2	0.0289706	1	1	1	2	1	2	1	4	1	1	1	18	1	1
188	14	1	2	0.0197047	1	3	1	2	1	2	1	4	1	1	1	18	1	1
189	13	1	1	0.0317331	1	1	1	2	1	1	2	4	2	2	3	12
190	14	1	1	0.0488522	1	1	1	2	1	1	2	4	2	2	3	14
191	14	1	1	0.0488522	1	1	1	2	1	1	2	4	2	2	3	11
192	14	1	1	0.0488522	1	1	1	2	1	1	2	4	2	2	3	10
193	14	1	1	0.0488522	1	1	1	2	1	1	1	4	1	1	1	14	1	1
194	15	1	1	0.0909775	1	1	1	2	1	1	1	4	1	1	1	13	1	1
195	15	1	1	0.0909775	1	1	1	2	1	1	1	4	1	1	1	13	1	1
196	14	1	2	0.0197047	1	3	1	2	1	2	1	4	1	1	1	17	1	1
197	14	1	1	0.0488522	1	1	1	2	1	1	1	4	1	1	1	10	1	1
198	13	1	1	0.0317331	1	1	1	2	1	1	1	4	1	1	1	11	1	1
199	13	1	2	0.0068569	1	3	1	2	1	2	1	4	1	1	1	15	1	1
200	13	1	2	0.0068569	1	4	1	2	1	3	1	4	1	1	1	22	1	1
201	13	1	1	0.0317331	1	1	1	2	1	1	1	4	1	1	1	12	1	1
202	24	2	2	0.0040209	1	3	1	2	1	2	1	4	1	1	1	19	1	1
203	1	1	1	0.0429971	1	1	1	2	1	1	1	4	1	1	1	10	1	1
204	1	1	2	0.0132727	1	1	1	1	1	3	1	4	1	1	1	22	1	1
205	1	1	1	0.0429971	1	1	1	2	1	1	2	4	2	2	3	10
206	1	1	1	0.0429971	1	1	1	2	1	1	1	4	1	1	1	13	1	1
207	1	1	1	0.0429971	1	1	1	2	1	1	1	4	1	1	1	14	1	1
208	1	1	1	0.0429971	1	1	1	2	1	1	1	4	1	1	1	12	1	1
209	1	1	2	0.0132727	1	1	1	2	1	2	1	4	1	1	1	18	1	1
210	25	2	2	0.0130055	1	3	1	2	1	2	1	4	1	1	1	19	1	1
211	25	2	1	0.0107478	1	1	1	2	1	1	1	4	1	1	1	14	1	1
212	25	2	1	0.0107478	1	1	1	2	1	1	1	4	1	1	1	10	1	1
213	24	2	2	0.0040209	2	3	1	1	1	3	1	4	1	1	1	24	1	1
214	25	2	2	0.0130055	1	3	1	2	1	2	1	4	1	1	1	16	1	1
215	2	1	1	0.0706984	2	1	1	2	1	1	1	4	1	1	1	13	1	1
216	2	1	2	0.0353775	1	3	1	2	1	3	1	4	1	1	1	21	1	1
217	2	1	1	0.0706984	1	1	1	2	1	1	1	4	1	1	1	10	1	1
218	2	1	2	0.0353775	1	3	1	2	1	2	1	4	1	1	1	18	1	1
219	2	1	2	0.0353775	2	1	1	1	1	4	2	4	2		4	26
220	2	1	1	0.0706984	1	1	1	2	1	1	1	4	1	1	1	12	1	1
221	2	1	1	0.0706984	1	1	1	2	1	1	2	4	2	2	3	10
222	2	1	1	0.0706984	1	1	1	2	1	1	2	4	2		4	14
223	2	1	1	0.0706984	1	1	1	2	1	1	1	4	1	1	1	10	1	1
224	24	2	1	0.0062027	1	1	1	2	2	1	1	4	1	1	1	13	1	1
225	2	1	1	0.0706984	1	1	1	2	1	1	1	4	1	1	1	13	1	1
226	3	1	1	0.0755356	1	1	1	2	1	1	2	4	2	2	3	10
227	3	1	2	0.0471521	1	3	1	2	1	2	1	4	1	1	1	18	1	1
228	3	1	1	0.0755356	1	1	1	2	1	1	1	4	1	1	1	12	1	1
229	3	1	1	0.0755356	1	1	1	2	1	1	1	4	1	1	1	13	1	1
230	3	1	1	0.0755356	1	1	1	2	1	1	1	4	1	1	1	12	1	1
231	3	1	2	0.0471521	2	1	1	1	1	4	1	4	1	1	1	28	1	1
232	3	1	2	0.0471521	2	1	1	1	1	4	2	4	2		4	25
233	3	1	2	0.0471521	1	3	1	1	1	4	1	4	1	1	1	25	1	1
234	4	1	1	0.0917272	1	1	1	2	1	1	1	4	1	1	1	13	1	1
235	24	2	2	0.0040209	1	3	1	2	2	2	1	4	1	1	1	19	1	1
236	4	1	1	0.0917272	1	1	1	2	1	1	1	4	1	1	1	10	1	1
237	4	1	1	0.0917272	1	1	1	2	1	1	1	4	1	1	1	13	1	1
238	4	1	2	0.0484503	1	1	1	1	2	2	1	4	1	1	1	19	1	1
239	4	1	1	0.0917272	1	1	1	2	1	1	2	4	2	2	3	11
240	4	1	1	0.0917272	1	1	1	2	1	1	1	4	1	1	1	13	1	1
241	4	1	1	0.0917272	1	1	1	2	1	1	2	4	2	2	3	10
242	4	1	1	0.0917272	1	1	1	2	1	1	1	4	1	1	1	10	1	1
243	4	1	2	0.0484503	1	4	1	2	1	3	1	4	1	1	1	22	1	1
244	4	1	2	0.0484503	1	3	1	2	1	2	1	4	1	1	1	16	1	1
245	4	1	1	0.0917272	1	1	1	2	1	1	1	4	1	1	1	14	1	1
246	24	2	1	0.0062027	1	1	1	2	2	1	1	4	1	1	1	11	1	1
247	4	1	2	0.0484503	1	3	1	2	1	2	1	4	1	1	1	19	1	1
248	4	1	2	0.0484503	1	1	1	2	1	2	1	4	1	1	1	16	1	1
249	4	1	1	0.0917272	1	1	1	2	1	1	2	4	2	2	3	10
250	4	1	1	0.0917272	1	1	1	2	1	1	1	4	1	1	1	14	1	1
251	4	1	1	0.0917272	1	1	1	2	1	1	1	4	1	1	1	13	1	1
252	4	1	1	0.0917272	1	1	1	2	1	1	1	4	1	1	1	10	1	1
253	4	1	1	0.0917272	1	1	1	2	1	1	1	4	1	1	1	10	1	1
254	24	2	1	0.0062027	1	1	1	2	2	1	1	4	1	1	1	11	1	1
255	24	2	2	0.0040209	1	3	1	2	2	2	1	4	1	1	1	19	2	2
256	1	1	1	0.0429971	1	1	1	2	1	1	1	4	1	1	1	14	1	1
257	1	1	1	0.0429971	1	1	1	2	1	1	1	4	1	1	1	13	1	1
258	5	1	1	0.0497301	1	1	1	2	1	1	1	4	1	1	1	11	1	1
259	5	1	1	0.0497301	1	1	1	2	1	1	2	4	2	2	3	10
260	5	1	1	0.0497301	1	1	1	2	1	1	1	4	1	1	1	11	1	1
261	5	1	1	0.0497301	1	1	1	2	1	1	1	4	1	1	1	13	1	1
262	5	1	2	0.0271472	2	4	1	1	1	4	1	4	1	1	1	29	1	1
263	5	1	2	0.0271472	1	3	1	1	1	2	1	4	1	1	1	19	1	1
264	5	1	2	0.0271472	1	1	1	2	1	2	2	4	2	2	3	15
265	5	1	2	0.0271472	1	1	1	2	1	2	1	4	1	1	1	16	1	1
266	5	1	2	0.0271472	1	1	1	2	1	2	1	4	1	1	1	16	1	1
267	5	1	1	0.0497301	1	1	1	2	1	1	1	4	1	1	1	12	1	1
268	5	1	1	0.0497301	1	1	1	2	1	1	1	4	1	1	1	11	1	1
269	5	1	2	0.0271472	1	1	1	1	1	4	1	4	2	1	1	29
270	5	1	1	0.0497301	1	1	1	2	1	1	1	4	1	1	1	10	1	1
271	5	1	2	0.0271472	1	1	1	2	1	2	1	4	1	1	1	18	1	1
272	5	1	1	0.0497301	1	1	1	2	1	1	1	4	1	1	1	14	1	1
273	5	1	2	0.0271472	1	4	1	2	1	4	1	4	1	1	1	28	1	1
274	5	1	1	0.0497301	1	1	1	2	1	1	2	4	2	2	3	11
275	5	1	1	0.0497301	1	1	1	2	1	1	2	4	2	2	3	11
276	5	1	1	0.0497301	1	1	1	2	1	1	1	4	1	1	1	12	1	1
277	5	1	2	0.0271472	1	4	1	1	1	4	2	4	2	2	3	27
278	5	1	1	0.0497301	1	1	1	2	1	1	1	4	1	1	1	13	1	1
279	5	1	2	0.0271472	1	1	1	1	1	4	2	4	2	2	3	25
280	5	1	2	0.0271472	1	1	1	2	1	2	1	4	1	1	1	17	1	1
281	5	1	1	0.0497301	1	1	1	2	1	1	2	4	2	2	3	12
282	5	1	1	0.0497301	1	1	1	2	1	1	1	4	1	1	1	10	1	1
283	5	1	1	0.0497301	1	1	1	2	1	1	1	4	1	1	1	14	1	1
284	5	1	2	0.0271472	1	1	1	1	1	4	2	4	2	2	3	25
285	11	1	1	0.0376658	1	1	1	2	1	1	1	4	1	1	1	12	1	1
286	11	1	2	0.0155026	1	3	1	2	1	2	1	4	1	1	1	16	1	1
287	11	1	1	0.0376658	1	1	1	2	1	1	1	4	1	1	1	14	1	1
288	11	1	1	0.0376658	1	1	1	2	1	1	1	4	1	1	1	12	1	1
289	11	1	1	0.0376658	1	1	1	2	1	1	1	4	1	1	1	13	1	1
290	11	1	1	0.0376658	1	1	1	2	1	1	1	4	1	1	1	14	1	1
291	11	1	2	0.0155026	1	3	1	2	1	3	1	4	1	1	1	20	1	1
292	11	1	1	0.0376658	1	1	1	2	1	1	1	4	1	1	1	13	1	1
293	7	1	2	0.0196108	1	1	1	2	1	2	1	4	1	1	1	16	1	1
294	7	1	2	0.0196108	1	1	1	2	1	2	1	4	1	1	1	16	1	1
295	7	1	1	0.0226891	1	1	1	2	1	1	1	4	1	1	1	12	1	1
296	11	1	1	0.0376658	1	1	1	2	1	1	1	4	1	1	1	14	1	1
297	7	1	1	0.0226891	1	1	1	2	1	1	1	4	1	1	1	14	1	1
298	7	1	2	0.0196108	1	4	1	2	1	3	1	4	1	1	1	22	1	1
299	7	1	2	0.0196108	1	4	1	2	1	3	2	4	2	2	3	22
300	7	1	1	0.0226891	1	1	1	2	1	1	1	4	1	1	1	11	1	1
301	7	1	1	0.0226891	1	1	1	2	1	1	1	4	1	1	1	11	1	1
302	7	1	2	0.0196108	1	1	1	1	2	2	2	4	2	2	3	17
303	7	1	2	0.0196108	1	1	1	2	1	2	1	4	1	1	1	15	1	1
304	7	1	1	0.0226891	1	1	1	2	1	1	2	4	2	2	3	10
305	7	1	1	0.0226891	1	1	1	2	1	1	2	4	2	2	3	12
306	7	1	2	0.0196108	1	3	1	2	1	3	1	4	1	1	1	21	1	1
307	7	1	2	0.0196108	1	3	1	2	1	2	1	4	1	1	1	15	1	1
308	6	1	2	0.0121368	1	3	1	2	1	2	1	4	1	1	1	19	1	1
309	6	1	1	0.0163822	1	1	1	2	1	1	1	4	1	1	1	11	1	1
310	8	1	2	0.0428882	1	1	1	2	1	2	1	4	1	1	1	15	1	1
311	8	1	1	0.0396963	1	1	1	2	1	1	1	4	1	1	1	10	1	1
312	8	1	2	0.0428882	1	1	1	2	1	2	1	4	1	1	1	16	1	1
313	8	1	1	0.0396963	1	1	1	2	1	1	2	4	2	2	3	12
314	8	1	1	0.0396963	1	1	1	2	1	1	1	4	1	1	1	13	1	1
315	26	2	1	0.0178579	1	1	1	2	1	1	1	4	1	1	1	13	1	1
316	8	1	2	0.0428882	1	3	1	2	1	3	1	4	1	1	1	20	1	1
317	11	1	2	0.0155026	1	3	1	2	1	2	1	4	1	1	1	18	1	1
318	8	1	2	0.0428882	1	3	1	2	1	2	1	4	1	1	1	19	1	1
319	8	1	1	0.0396963	1	1	1	2	1	1	1	4	1	1	1	10	1	1
320	8	1	2	0.0428882	1	3	1	2	1	2	2	4	1		4	18	1	1
321	8	1	2	0.0428882	1	3	1	2	1	2	1	4	1	1	1	17	1	1
322	8	1	1	0.0396963	1	1	1	2	1	1	1	4	1	1	1	13	1	1
323	8	1	2	0.0428882	1	1	1	2	1	2	1	4	1	1	1	16	1	1
324	8	1	1	0.0396963	1	1	1	2	1	1	2	4	2	2	3	10
325	8	1	1	0.0396963	1	1	1	2	1	1	1	4	1	1	1	11	1	1
326	8	1	2	0.0428882	1	1	3	2	1	2	1	4	1	1	1	16	1	1
327	8	1	2	0.0428882	1	4	1	2	1	4	1	4	1	1	1	27	1	1
328	11	1	1	0.0376658	1	1	1	1	1	1	1	4	1	1	1	13	1	1
329	8	1	1	0.0396963	1	1	1	2	1	1	1	4	1	1	1	12	1	1
330	8	1	2	0.0428882	2	1	1	1	2	3	1	4	1	1	1	24	2	2
331	6	1	2	0.0121368	1	1	1	1	1	4	2	4	2	2	3	25
332	26	2	1	0.0178579	1	1	1	2	1	1	1	4	1	1	1	11	1	1
333	26	2	2	0.0141488	1	1	1	2	1	2	1	4	1	1	1	18	1	1
334	26	2	2	0.0141488	1	3	1	2	1	2	1	4	1	1	1	19	1	1
335	26	2	1	0.0178579	1	1	1	2	1	1	1	4	1	1	1	13	1	1
336	26	2	2	0.0141488	1	1	3	1	1	4	2	4	1		4	29	1	1
337	26	2	2	0.0141488	2	3	1	1	1	4	2	4	1		4	28	1	1
338	26	2	2	0.0141488	2	4	1	1	1	4	2	4	1		4	27	1	1
339	11	1	1	0.0376658	1	1	1	2	1	1	1	4	1	1	1	11	1	1
340	11	1	1	0.0376658	1	1	1	2	1	1	1	4	1	1	1	13	1	1
341	11	1	2	0.0155026	1	1	1	2	1	2	1	4	1	1	1	18	1	1
342	11	1	2	0.0155026	1	4	1	2	1	3	1	4	1	1	1	22	1	1
343	30	2	2	0.0071368	2	1	1	2	1	3	1	4	1	1	1	23	1	1
344	19	1	2	0.1423958	1	1	1	2	1	3	1	4	1	1	1	21	1	1
345	19	1	1	0.1412121	1	1	1	2	1	1	1	4	1	1	1	14	2	2
346	19	1	2	0.1423958	1	1	1	1	1	3	1	4	1	1	1	21	1	1
347	19	1	1	0.1412121	1	1	1	2	1	1	1	4	1	1	1	11	1	1
348	19	1	2	0.1423958	1	3	1	2	1	3	1	4	1	1	1	21	2	2
349	19	1	2	0.1423958	1	1	1	2	1	2	2	4	2	2	3	15
350	19	1	2	0.1423958	1	3	1	2	1	2	1	4	1	1	1	17	1	1
351	19	1	1	0.1412121	1	1	1	2	1	1	1	4	1	1	1	10	1	1
352	19	1	2	0.1423958	1	3	1	2	1	2	1	4	1	1	1	18	1	1
353	19	1	1	0.1412121	1	1	1	2	1	1	1	4	1	1	1	13	1	1
354	30	2	1	0.0183491	1	1	1	2	1	1	2	4	2	2	3	11
355	19	1	2	0.1423958	1	3	1	1	1	4	1	4	1	1	1	25	2	2
356	18	1	2	0.0600728	2	1	1	1	2	3	1	4	1	1	1	24	1	1
357	18	1	1	0.1181539	1	1	1	2	1	1	2	4	2	2	3	13
358	18	1	1	0.1181539	1	1	1	2	1	1	2	4	2	2	3	10
359	18	1	1	0.1181539	1	1	1	2	1	1	2	4	2	2	3	10
360	18	1	2	0.0600728	1	3	1	2	1	3	1	4	1	1	1	22	1	1
361	18	1	1	0.1181539	1	1	1	2	1	1	1	4	1	1	1	14	1	1
362	18	1	1	0.1181539	1	1	1	2	1	1	1	4	1	1	1	10	1	1
363	18	1	1	0.1181539	1	1	1	2	1	1	1	4	1	1	1	12	1	1
364	18	1	1	0.1181539	1	1	1	2	1	1	1	4	1	1	1	12	1	1
365	30	2	1	0.0183491	1	1	1	2	1	1	1	4	1	1	1	13	1	1
366	18	1	2	0.0600728	1	1	1	2	1	2	1	4	1	1	1	18	1	1
367	10	1	1	0.0480889	1	1	1	2	1	1	2	4	2	2	3	12
368	10	1	1	0.0480889	1	1	1	2	1	1	2	4	2	2	3	13
369	30	2	1	0.0183491	1	1	1	2	1	1	1	4	1	1	1	12	1	1
370	30	2	1	0.0183491	1	1	1	2	1	1	1	4	1	1	1	12	1	1
371	30	2	2	0.0071368	1	1	3	1	2	3	1	4	1	1	1	22	2	2
372	30	2	2	0.0071368	1	1	3	1	2	2	1	4	1	1	1	15	2	2
373	19	1	2	0.1423958	1	3	1	2	1	2	1	4	1	1	1	19	1	1
374	11	1	1	0.0376658	1	1	1	2	1	1	1	4	1	1	1	14	1	1
375	11	1	2	0.0155026	1	3	1	2	1	2	1	4	1	1	1	17	1	1
376	11	1	1	0.0376658	1	1	1	2	1	1	1	4	1	1	1	14	1	1
377	11	1	1	0.0376658	1	1	1	2	1	1	1	4	1	1	1	12	1	1
378	11	1	1	0.0376658	1	1	1	2	1	1	1	4	1	1	1	10	1	1
379	11	1	1	0.0376658	1	1	1	2	1	1	1	4	1	1	1	14	1	1
380	11	1	2	0.0155026	1	3	1	2	1	2	1	4	1	1	1	17	1	1
381	7	1	2	0.0196108	1	1	1	2	1	2	1	4	1	1	1	16	1	1
382	7	1	2	0.0196108	1	1	1	1	2	2	1	4	1	1	1	18	1	1
383	7	1	1	0.0226891	1	1	1	2	2	1	1	4	1	1	1	14	1	1
384	7	1	1	0.0226891	1	1	1	2	2	1	1	4	1	1	1	12	1	1
385	11	1	1	0.0376658	1	1	1	2	1	1	2	4	2	2	3	12
386	7	1	1	0.0226891	1	1	1	2	1	1	1	4	1	1	1	14	1	1
387	7	1	1	0.0226891	1	1	1	2	2	1	2	4	2	2	3	10
388	7	1	1	0.0226891	1	3	1	2	1	1	1	4	1	1	1	14	1	1
389	7	1	2	0.0196108	1	3	1	1	1	3	1	4	1	1	1	24	1	1
390	6	1	1	0.0163822	1	1	1	2	1	1	1	4	1	1	1	13	1	1
391	6	1	2	0.0121368	1	1	1	2	1	2	1	4	1	1	1	19	1	1
392	6	1	2	0.0121368	1	4	1	2	1	3	2	4	2	2	3	24
393	6	1	1	0.0163822	1	1	1	2	1	1	1	4	1	1	1	10	1	1
394	6	1	1	0.0163822	1	1	1	2	1	1	1	4	1	1	1	14	1	1
395	6	1	2	0.0121368	1	3	1	2	1	2	1	4	1	1	1	16	1	1
396	11	1	1	0.0376658	1	1	1	2	1	1	1	4	1	1	1	13	1	1
397	6	1	1	0.0163822	1	1	1	2	1	1	2	4	2	2	3	13
398	6	1	1	0.0163822	1	1	1	2	2	1	2	4	2	2	3	11
399	6	1	1	0.0163822	1	1	1	2	1	1	1	4	1	1	1	12	1	1
400	6	1	2	0.0121368	2	1	1	1	2	4	1	4	1	1	1	29	1	1
401	26	2	2	0.0141488	2	3	1	1	2	3	1	4	1	1	1	22	1	1
402	26	2	2	0.0141488	1	3	1	2	1	2	1	4	1	1	1	16	1	1
403	26	2	1	0.0178579	1	1	1	2	1	1	1	4	1	1	1	12	1	1
404	26	2	1	0.0178579	1	1	1	2	1	1	1	4	1	1	1	11	1	1
405	26	2	2	0.0141488	2	3	3	1	2	3	1	4	1	1	1	24	2	2
406	26	2	1	0.0178579	1	1	1	2	1	1	2	4	1		4	12	2	2
407	11	1	1	0.0376658	1	1	1	2	1	1	1	4	1	1	1	13	1	1
408	26	2	2	0.0141488	2	3	1	1	1	3	1	4	1	1	1	24	1	1
409	11	1	2	0.0155026	1	1	1	2	1	3	1	4	1	1	1	22	1	1
410	11	1	1	0.0376658	1	1	1	2	1	1	1	4	1	1	1	12	1	1
411	11	1	1	0.0376658	1	1	1	2	1	1	1	4	1	1	1	14	1	1
412	11	1	1	0.0376658	1	1	1	2	1	1	1	4	1	1	1	11	1	1
413	11	1	2	0.0155026	1	1	1	2	1	2	1	4	1	1	1	15	1	1
414	16	1	1	0.0707452		1	1	2	1	1	2	4	2	2	3	14
415	20	1	1	0.0245472	1	1	1	2	1	1	1	4	1	1	1	13	1	1
416	27	2	1	0.0496353	1	1	1	2	1	1	1	4	1	1	1	14	1	1
417	27	2	1	0.0496353	1	1	1	2	1	1	1	4	1	1	1	13	1	1
418	27	2	1	0.0496353	1	1	1	2	1	1	2	4	2	2	3	14
419	27	2	2	0.0264007	1	3	1	2	1	2	2	4	2	2	3	16
420	27	2	1	0.0496353	1	1	1	2	1	1	1	4	1	1	1	10	1	1
421	27	2	1	0.0496353	1	1	1	2	1	1	1	4	1	1	1	10	1	1
422	27	2	1	0.0496353	1	1	1	2	1	1	2	4	2	2	3	13
423	27	2	1	0.0496353	1	1	1	2	1	1	2	4	2	2	3	10
424	27	2	1	0.0496353	1	1	1	2	1	1	1	4	1	1	1	12	1	1
425	16	1	1	0.0707452		1	1	2	1	1	2	4	2	2	3	12
426	27	2	1	0.0496353	1	1	1	2	1	1	1	4	1	1	1	12	1	1
427	27	2	1	0.0496353	1	1	1	2	1	1	2	4	2	2	3	10
428	27	2	1	0.0496353	1	1	1	2	1	1	1	4	1	1	1	10	1	1
429	27	2	1	0.0496353	1	1	1	2	1	1	1	4	1	1	1	10	1	1
430	27	2	2	0.0264007	1	1	1	1	1	3	1	4	1	1	1	20	1	1
431	27	2	1	0.0496353	1	1	1	2	1	1	1	4	1	1	1	11	1	1
432	27	2	1	0.0496353	1	1	1	2	1	1	2	4	2	2	3	13
433	27	2	1	0.0496353	1	1	1	2	1	1	1	4	1	1	1	13	1	1
434	29	2	2	0.0150063	1	4	1	2	1	3	1	4	1	1	1	21	1	1
435	29	2	2	0.0150063	1	3	1	1	1	3	1	4	1	1	1	21	2	2
436	16	1	2	0.0251782	1	3	1	2	1	2	1	4	1	1	1	15	1	1
437	29	2	1	0.0238725	1	1	1	2	1	1	1	4	1	1	1	13	1	1
438	29	2	1	0.0238725	1	1	1	2	1	1	1	4	1	1	1	12	1	1
439	29	2	1	0.0238725	1	1	1	2	1	1	1	4	1	1	1	11	1	1
440	29	2	2	0.0150063	1	3	1	2	1	2	1	4	1	1	1	19	1	1
441	29	2	1	0.0238725	1	1	1	2	1	1	1	4	1	1	1	12	1	1
442	29	2	2	0.0150063	1	1	1	1	1	4	1	4	1	1	1	27	2	2
443	16	1	1	0.0707452	1	1	1	2	1	1	2	4	2	2	3	12
444	20	1	2	0.0159126	1	1	1	2	1	2	1	4	1	1	1	16	1	1
445	20	1	1	0.0245472	1	1	1	2	1	1	1	4	1	1	1	11	1	1
446	20	1	2	0.0159126	1	1	1	1	2	2	1	4	1	1	1	17	1	1
447	20	1	1	0.0245472	1	1	1	2	1	1	1	4	1	1	1	12	1	1
448	20	1	1	0.0245472	1	1	1	2	1	1	1	4	1	1	1	12	1	1
449	30	2	1	0.0183491	1	1	1	2	1	1	1	4	1	1	1	10	1	1
450	27	2	1	0.0496353	1	1	1	2	1	1	1	4	1	1	1	14	1	1
451	27	2	1	0.0496353	1	1	1	2	1	1	1	4	1	1	1	11	1	1
452	27	2	1	0.0496353	1	1	1	2	1	1	1	4	1	1	1	10	1	1
453	27	2	1	0.0496353	1	1	1	2	1	1	1	4	1	1	1	11	1	1
454	27	2	2	0.0264007	1	1	1	2	1	3	1	4	1	1	1	23	1	1
455	27	2	2	0.0264007	1	1	1	2	1	2	1	4	2	1	1	16
456	27	2	1	0.0496353	1	1	1	2	1	1	1	4	1	1	1	12	1	1
457	27	2	2	0.0264007	1	3	1	2	1	2	1	4	1	1	1	16	1	1
458	27	2	1	0.0496353	1	1	1	2	1	1	2	4	2	2	3	10
459	27	2	1	0.0496353	1	1	1	2	1	1	1	4	1	1	1	12	1	1
460	30	2	2	0.0071368	1	4	1	2	1	3	1	4	1	1	1	23	1	1
461	27	2	1	0.0496353	1	1	1	2	1	1	2	4	2	2	3	10
462	27	2	2	0.0264007	1	4	1	2	1	3	1	4	1	1	1	21	1	1
463	27	2	2	0.0264007	1	4	1	2	1	3	1	4	1	1	1	23	1	1
464	27	2	1	0.0496353	1	1	1	2	1	1	1	4	1	1	1	12	1	1
465	27	2	2	0.0264007	2	1	1	1	1	4	2	4	2	2	3	25
466	27	2	2	0.0264007	1	3	1	2	1	2	1	4	1	1	1	16	1	1
467	27	2	2	0.0264007	1	3	1	2	1	2	1	4	1	1	1	16	1	1
468	27	2	2	0.0264007	1	3	1	2	1	2	1	4	1	1	1	18	1	1
469	27	2	2	0.0264007	2	4	1	1	1	4	1	4	1	1	1	27	1	1
470	28	2	1	0.01428	1	1	1	2	1	1	1	4	1	1	1	13	1	1
471	30	2	2	0.0071368	1	1	1	1	2	4	1	4	1	1	1	25	2	2
472	28	2	1	0.01428	1	1	1	2	1	1	1	4	1	1	1	13	1	1
473	28	2	1	0.01428	1	1	1	2	1	1	1	4	1	1	1	13	2	2
474	28	2	1	0.01428	1	1	1	2	1	1	1	4	1	1	1	12	1	1
475	28	2	2	0.0123426	1	4	1	2	1	4	2	4	2	2	3	28
476	28	2	1	0.01428	1	1	1	2	1	1	1	4	1	1	1	13	1	1
477	28	2	1	0.01428	1	1	1	2	1	1	1	4	1	1	1	10	1	1
478	28	2	1	0.01428	1	1	1	2	1	1	1	4	1	1	1	12	1	1
479	28	2	1	0.01428	1	1	1	2	2	1	1	4	1	1	1	14	2	2
480	28	2	2	0.0123426	2	4	1	1	1	4	2	4	2	2	3	27
481	27	2	2	0.0264007	2	3	1	1	1	3	2	4	2	2	3	23
482	30	2	2	0.0071368	2	1	1	1	1	4	1	4	1	1	1	26	1	1
483	27	2	2	0.0264007	1	1	1	2	1	2	2	4	2	2	3	15
484	27	2	1	0.0496353	1	1	1	2	1	1	2	4	2	2	3	13
485	27	2	1	0.0496353	1	1	1	2	1	1	1	4	1	1	1	14	1	1
486	27	2	2	0.0264007	1	3	1	1	1	3	1	4	1	1	1	23	1	1
487	27	2	2	0.0264007	2	1	1	2	1	3	1	4	1	1	1	24	1	1
488	19	1	2	0.1423958	1	3	1	2	1	2	1	4	1	1	1	19	1	1
489	32	1	1	0.0493637	1	1	1	2	1	1	2	2	2	2	3	12
490	28	2	2	0.0123426	2	3	1	1	1	4	1	4	1	1	1	28	1	1
491	30	2	1	0.0183491	1	1	1	2	2	1	1	4	1	1	1	12	1	1
492	30	2	2	0.0071368	1	1	1	2	1	2	1	4	1	1	1	15	1	1
493	30	2	1	0.0183491	1	1	1	2	1	1	1	4	1	1	1	13	2	2
494	30	2	1	0.0183491	1	1	1	2	1	1	1	4	1	1	1	11	1	1
495	30	2	2	0.0071368	1	3	1	2	1	2	1	4	1	1	1	18	1	1
496	30	2	1	0.0183491	1	1	1	2	1	1	2	4	2	2	3	13
497	30	2	1	0.0183491	1	1	1	2	1	1	1	4	1	1	1	13	1	1
498	30	2	2	0.0071368	1	3	1	2	1	2	1	4	1	1	1	15	1	1
499	19	1	1	0.1412121	1	1	1	2	1	1	2	4	2	2	3	13
500	19	1	2	0.1423958	2	1	3	1	1	4	2	4	2	2	3	27
501	19	1	1	0.1412121	1	1	1	2	1	1	1	4	1	1	1	13	1	1
502	19	1	1	0.1412121	1	1	1	2	1	1	1	4	1	1	1	14	1	1
503	19	1	1	0.1412121	1	1	1	2	1	1	1	4	1	1	1	13	1	1
504	19	1	1	0.1412121	1	1	1	2	1	1	1	4	1	1	1	13	1	1
505	19	1	1	0.1412121	1	1	1	2	1	1	2	4	2	2	3	14
506	30	2	1	0.0183491	1	1	1	2	2	1	1	4	1	1	1	11	1	1
507	19	1	2	0.1423958	2	4	1	1	1	4	2	4	2	2	3	27
508	19	1	2	0.1423958	1	1	1	1	1	4	1	4	1	1	1	26	2	2
509	19	1	2	0.1423958	2	1	1	1	1	4	1	4	1	1	1	26	2	2
510	18	1	1	0.1181539	1	1	1	2	1	1	2	4	2	2	3	11
511	18	1	1	0.1181539	1	1	1	2	1	1	1	4	1	1	1	14	1	1
512	19	1	2	0.1423958	2	3	1	1	1	4	2	4	2	2	3	26
513	18	1	2	0.0600728	1	1	1	1	1	3	2	4	2	2	3	20
514	18	1	2	0.0600728	1	1	1	2	1	2	1	4	1	1	1	17	1	1
515	18	1	1	0.1181539	1	1	1	2	1	1	2	4	2	2	3	12
516	18	1	2	0.0600728	1	1	1	2	1	2	2	4	2	2	3	15
517	30	2	1	0.0183491	1	1	1	2	2	1	1	4	1	1	1	14	2	2
518	18	1	2	0.0600728	1	1	1	1	1	3	2	4	2	2	3	20
519	18	1	2	0.0600728	1	1	1	2	1	2	1	4	1	1	1	16	1	1
520	18	1	1	0.1181539	1	1	1	2	1	1	1	4	1	1	1	10	1	1
521	18	1	1	0.1181539	1	1	1	2	1	1	1	4	1	1	1	12	1	1
522	18	1	1	0.1181539	1	1	1	2	1	1	1	4	1	1	1	12	1	1
523	18	1	1	0.1181539	1	1	1	2	1	1	1	4	1	1	1	14	1	1
524	26	2	1	0.0178579	1	1	1	2	1	1	1	4	1	1	1	10	1	1
525	30	2	1	0.0183491	1	1	1	2	1	1	1	4	1	1	1	13	1	1
526	30	2	1	0.0183491	1	1	1	2	1	1	2	4	2	2	3	14
527	18	1	2	0.0600728	1	4	1	2	1	3	1	4	1	1	1	20	1	1
528	30	2	1	0.0183491	1	1	1	2	1	1	1	4	1	1	1	11	1	1
529	18	1	1	0.1181539	1	1	1	2	1	1	2	4	2	2	3	13
530	18	1	1	0.1181539	1	1	1	2	1	1	2	4	2	2	3	11
531	18	1	1	0.1181539	1	1	1	2	1	1	1	4	1	1	1	14	1	1
532	19	1	1	0.1412121	1	1	1	2	1	1	1	4	1	1	1	11	1	1
533	19	1	1	0.1412121	1	1	1	2	1	1	1	4	1	1	1	12	1	1
534	47	2	2	0.0597586	1	4	1	1	1	4	1	2	1	1	1	25	1	1
535	29	2	1	0.0238725	1	1	1	2	1	1	1	4	1	1	1	11	1	1
536	4	1	1	0.0917272	1	1	1	2	1	1	2	4	2	2	3	10
537	18	1	2	0.0600728	2	4	1	1	1	4	1	4	1	1	1	29	1	1
538	30	2	1	0.0183491	1	1	1	2	1	1	1	4	1	1	1	14	1	1
539	30	2	1	0.0183491	1	1	1	2	1	1	1	4	1	1	1	14	1	1
540	30	2	1	0.0183491	1	1	1	2	1	1	1	4	1	1	1	12	1	1
541	30	2	1	0.0183491	1	1	1	2	1	1	1	4	1	1	1	11	1	1
542	30	2	1	0.0183491	1	1	1	2	1	1	1	4	1	1	1	13	1	1
543	120	2	2	0.0409898	1	3	1	1	1	3	1	3	1	1	1	22	1	1
544	120	2	2	0.0409898	1	4	1	2	2	3	1	3	1	1	1	22	1	1
545	120	2	2	0.0409898	1	4	1	2	1	3	1	3	1	1	1	23	1	1
546	120	2	2	0.0409898	1	3	1	2	1	2	2	3	2	2	3	17
547	120	2	1	0.0164953	1	1	1	2	1	1	2	3	2	2	3	12
548	120	2	1	0.0164953	1	1	1	2	1	1	2	3	2	2	3	11
549	121	2	2	0.0111088	1	1	1	2	1	2	1	3	1	1	1	18	1	1
550	121	2	1	0.0178507	1	1	1	2	1	1	1	3	1	1	1	14	1	1
551	121	2	1	0.0178507	1	1	1	2	1	1	2	3	1	2	3	14	1	1
552	121	2	1	0.0178507	1	1	1	2	1	1	1	3	1	1	1	12	1	1
553	121	2	2	0.0111088	1	3	1	2	1	2	1	3	1	1	1	18	1	1
554	120	2	2	0.0409898	1	1	1	1	1	3	1	3	1	1	1	20	1	1
555	121	2	1	0.0178507	1	1	1	2	1	1	2	3	2	2	3	11
556	121	2	1	0.0178507	1	1	1	2	1	1	1	3	1	1	1	14	1	1
557	121	2	1	0.0178507	1	1	1	2	1	1	1	3	1	1	1	13	1	1
558	121	2	1	0.0178507	1	1	1	2	1	1	1	3	1	1	1	14	1	1
559	121	2	1	0.0178507	1	1	1	2	1	1	2	3	1		4	13	1	1
560	121	2	1	0.0178507	1	1	1	2	1	1	1	3	1	1	1	11	1	1
561	121	2	1	0.0178507	1	1	1	2	1	1	1	3	1	1	1	13	1	1
562	121	2	1	0.0178507	1	1	1	2	1	1	1	3	1	1	1	12	1	1
563	121	2	1	0.0178507	1	1	1	2	1	1	1	3	1	1	1	14	1	1
564	121	2	1	0.0178507	1	1	1	2	1	1	2	3	2	2	3	10
565	120	2	2	0.0409898	2	1	1	1	1	3	1	3	1	1	1	22	1	1
566	121	2	2	0.0111088	2	1	1	1	1	4	1	3	1	1	1	27	1	1
567	121	2	1	0.0178507	1	1	1	2	1	1	2	3	2	2	3	13
568	121	2	1	0.0178507	1	1	1	2	1	1	2	3	2	2	3	10
569	112	2	1	0.0673352	1	1	1	2	1	1	2	3	2	2	3	12
570	112	2	1	0.0673352	1	1	1	2	1	1	1	3	1	1	1	12	2	2
571	112	2	2	0.0436498	2	1	1	1	1	4	2	3	1		4	26	1	1
572	112	2	1	0.0673352	1	1	1	2	1	1	1	3	1	1	1	14	1	1
573	112	2	1	0.0673352	1	1	1	2	1	1	1	3	1	1	1	11	1	1
574	112	2	2	0.0436498	2	1	1	1	1	3	2	3	1		4	22	1	1
575	120	2	2	0.0409898	1	1	1	2	1	2	2	3	1		4	17	1	1
576	120	2	1	0.0164953	1	1	1	2	1	1	1	3	1	1	1	10	1	1
577	120	2	2	0.0409898	1	4	1	1	1	3	1	3	1	1	1	24	1	1
578	120	2	1	0.0164953	1	1	1	2	1	1	1	3	1	1	1	14	1	1
579	120	2	2	0.0409898	2	1	1	1	1	4	1	3	1	1	1	28	1	1
580	120	2	2	0.0409898	1	4	1	2	2	3	1	3	1	1	1	22	2	2
581	1	1	1	0.0429971	1	1	1	2	1	1	2	4	2	2	3	12
582	77	1	2	0.0428567	1	3	1	1	1	3	2	1	2	2	3	22
583	90	2	1	0.064063	1	1	1	2	1	1	1	1	1	1	1	11	1	1
584	90	2	1	0.064063	1	1	1	2	1	1	1	1	1	1	1	14	1	1
585	90	2	1	0.064063	1	1	1	2	1	1	1	1	1	1	1	14	1	1
586	90	2	2	0.0415286	2	1	1	1	2	4	1	1	1	1	1	26	2	2
587	90	2	2	0.0415286	1	4	1	2	1	3	1	1	1	1	1	22	1	1
588	90	2	1	0.064063	1	3	1	2	1	1	1	1	1	1	1	14	1	1
589	90	2	2	0.0415286	1	3	1	2	1	2	1	1	1	1	1	16	1	1
590	90	2	2	0.0415286	1	1	3	1	1	2	1	1	1	1	1	17	1	1
591	90	2	2	0.0415286	1	4	3	2	1	3	1	1	1	1	1	23	1	1
592	76	1	1	0.0898069	1	1	1	2	1	1	1	1	1	1	1	14	1	1
593	76	1	2	0.0670377	1	3	1	2	1	2	1	1	1	1	1	15	1	1
594	76	1	1	0.0898069	1	1	1	2	1	1	1	1	1	1	1	14	1	1
595	76	1	1	0.0898069	1	1	1	2	1	1	1	1	2	1	1	12
596	76	1	2	0.0670377	1	3	1	2	1	2	1	1	1	1	1	15	1	1
597	76	1	2	0.0670377	1	4	1	2	1	3	1	1	1	1	1	24	1	1
598	76	1	2	0.0670377	1	3	1	2	1	3	2	1	2	2	3	20
599	90	2	2	0.0415286	1	3	1	2	1	2	1	1	1	1	1	18	1	1
600	76	1	1	0.0898069	1	1	1	2	1	1	1	1	1	1	1	11	1	1
601	76	1	1	0.0898069	1	1	1	2	1	1	1	1	1	1	1	14	1	1
602	76	1	1	0.0898069	1	1	1	2	1	1	1	1	1	1	1	14	1	1
603	76	1	2	0.0670377	1	1	1	2	1	2	1	1	1	1	1	16	1	1
604	76	1	2	0.0670377	1	1	1	2	1	2	1	1	1	1	1	16	1	1
605	76	1	2	0.0670377	1	1	1	2	1	2	1	1	1	1	1	16	1	1
606	76	1	2	0.0670377	1	1	1	2	1	2	1	1	1	1	1	16	1	1
607	76	1	2	0.0670377	1	3	1	2	1	2	1	1	1	1	1	18	1	1
608	76	1	2	0.0670377	2	4	1	2	1	4	1	1	1	1	1	28	1	1
609	76	1	2	0.0670377	1	3	1	2	1	2	1	1	1	1	1	17	1	1
610	90	2	2	0.0415286	2	3	1	1	1	4	1	1	1	1	1	27	1	1
611	76	1	1	0.0898069	1	1	1	2	1	1	2	1	2	2	3	13
612	76	1	2	0.0670377	2	3	1	1	1	4	1	1	1	1	1	26	1	1
613	77	1	1	0.1338765	1	1	1	2	1	1	1	1	1	1	1	11	1	1
614	77	1	1	0.1338765	1	1	1	2	1	1	1	1	1	1	1	14	1	1
615	77	1	1	0.1338765	1	1	1	2	1	1	1	1	1	1	1	10	1	1
616	77	1	2	0.0428567	1	3	1	2	1	3	1	1	1	1	1	22	1	1
617	77	1	1	0.1338765	1	1	1	2	1	1	1	1	1	1	1	11	1	1
618	77	1	2	0.0428567	1	4	1	1	1	3	1	1	1	1	1	21	1	1
619	77	1	2	0.0428567	1	3	1	2	1	2	1	1	1	1	1	17	1	1
620	77	1	2	0.0428567	1	3	1	2	1	2	1	1	1	1	1	18	1	1
621	90	2	1	0.064063		1	1	2	1	1	1	1	1	1	1	14	1	1
622	77	1	1	0.1338765	1	1	1	2	1	1	1	1	1	1	1	12	1	1
623	77	1	1	0.1338765	1	1	1	2	1	1	1	1	1	1	1	12	1	1
624	77	1	1	0.1338765	1	1	1	2	1	1	2	1	2	2	3	13
625	77	1	1	0.1338765		1	1	2	1	1	1	1	1	1	1	13	1	1
626	77	1	2	0.0428567	1	4	3	2	1	3	1	1	1	1	1	23	2	2
627	77	1	2	0.0428567	1	4	3	2	1	3	1	1	1	1	1	23	2	2
628	68	1	1	0.028599	1	3	1	2	1	1	1	1	1	1	1	14	1	1
629	68	1	1	0.028599	1	1	1	2	1	1	1	1	1	1	1	10	1	1
630	68	1	2	0.020916	1	3	1	2	1	2	1	1	1	1	1	17	1	1
631	68	1	2	0.020916	1	3	1	2	1	2	1	1	1	1	1	15	1	1
632	90	2	2	0.0415286	1	4	3	1	1	3	1	1	1	1	1	22	2	2
633	68	1	1	0.028599	1	1	1	2	1	1	1	1	1	1	1	12	1	1
634	68	1	1	0.028599	1	4	1	2	1	1	1	1	1	1	1	14	1	1
635	68	1	1	0.028599	1	1	1	2	1	1	1	1	1	1	1	14	1	1
636	68	1	1	0.028599	1	1	1	2	1	1	1	1	1	1	1	10	1	1
637	68	1	2	0.020916	1	3	1	2	1	2	2	1	2	2	3	19
638	68	1	2	0.020916	1	3	1	2	1	2	1	1	1	1	1	19	1	1
639	69	1	2	0.0305121	1	3	1	1	1	4	2	1	2	2	3	27
640	69	1	2	0.0305121	2	3	1	1	1	4	2	1	2	2	3	29
641	76	1	1	0.0898069	1	1	1	2	1	1	1	1	1	1	1	13	1	1
642	76	1	2	0.0670377	1	1	1	2	1	2	1	1	1	1	1	15	1	1
643	76	1	1	0.0898069	1	1	1	2	1	1	2	1	2	2	3	11
644	76	1	2	0.0670377	2	1	1	1	1	4	2	1	2	2	3	27
645	68	1	2	0.020916	1	4	1	2	1	3	1	1	1	1	1	23	1	1
646	68	1	2	0.020916	1	3	1	1	1	2	1	1	1	1	1	15	1	1
647	72	1	2	0.0447487	2	1	1	1	1	3	2	1	2	2	3	23
648	72	1	2	0.0447487	1	1	1	1	1	3	1	1	1	1	1	23	1	1
649	72	1	2	0.0447487	1	3	1	1	1	3	1	1	1	1	1	20	1	1
650	72	1	2	0.0447487	2	1	1	1	1	4	2	1	2	2	3	25
651	72	1	1	0.0302008		1	1	2	1	1	1	1	1	1	1	10	1	1
652	72	1	1	0.0302008	1	1	1	1	1	1	2	1	2	2	3	10
653	90	2	2	0.0415286	2	4	1	2	1	3	1	1	1	1	1	24	1	1
654	72	1	1	0.0302008	1	1	1	2	1	1	1	1	1	1	1	10	1	1
655	72	1	1	0.0302008	1	1	1	2	1	1	2	1	2	2	3	10
656	72	1	2	0.0447487	1	1	1	1	1	4	1	1	1	1	1	29	2	2
657	90	2	2	0.0415286	1	1	1	1	1	4	1	1	1	1	1	27	1	1
658	66	1	1	0.039833	1	1	1	2	1	1	1	1	1	1	1	14	1	1
659	65	1	1	0.0631287	1	1	1	2	1	1	1	1	1	1	1	14	1	1
660	65	1	1	0.0631287	1	1	1	2	1	1	1	1	1	1	1	12	1	1
661	65	1	1	0.0631287	1	1	1	2	1	1	1	1	1	1	1	13	1	1
662	65	1	1	0.0631287	1	1	1	2	1	1	2	1	2	2	3	10
663	65	1	2	0.0332128	2	1	1	1	1	3	1	1	1	1	1	23	1	1
664	65	1	1	0.0631287	1	1	1	2	1	1	2	1	2	2	3	10
665	93	2	2	0.0134497	1	3	1	1	1	3	1	1	1	1	1	21	1	1
666	93	2	1	0.0166723	3	1	1	2	1	1	1	1	1	1	1	14	1	1
667	93	2	1	0.0166723	1	1	1	2	1	1	1	1	1	1	1	10	1	1
668	93	2	1	0.0166723	1	1	3	2	1	1	1	1	1	1	1	11	1	1
669	93	2	1	0.0166723	1	1	1	2	1	1	1	1	1	1	1	12	1	1
670	65	1	1	0.0631287	1	1	1	2	1	1	2	1	2	2	3	12
671	93	2	1	0.0166723	1	1	1	2	1	1	2	1	2	2	3	10
672	93	2	2	0.0134497	1	1	1	2	1	2	1	1	1	1	1	16	1	1
673	93	2	1	0.0166723	1	1	1	2	1	1	1	1	1	1	1	11	1	1
674	93	2	2	0.0134497	1	3	3	2	1	2	1	1	1	1	1	19	1	1
675	93	2	2	0.0134497	1	3	1	2	1	2	2	1	2		4	17
676	93	2	2	0.0134497	1	1	1	1	1	4	2	1	2	2	3	28
677	93	2	1	0.0166723	1	1	1	2	1	1	1	1	1	1	1	14	1	1
678	93	2	1	0.0166723	1	1	1	2	2	1	1	1	1	1	1	11	1	1
679	93	2	1	0.0166723	1	1	3	2	1	1	1	1	1	1	1	12	1	1
680	92	2	1	0.0852372	1	1	1	2	1	1	1	1	1	1	1	11	1	1
681	65	1	2	0.0332128	1	1	1	2	1	2	2	1	2	2	3	15
682	92	2	2	0.0368364	1	1	1	1	1	4	1	1	1	1	1	25	1	1
683	92	2	1	0.0852372	1	1	1	2	1	1	1	1	1	1	1	13	1	1
684	92	2	2	0.0368364	1	3	1	2	1	2	1	1	1	1	1	17	1	1
685	92	2	1	0.0852372	1	1	1	2	1	1	1	1	1	1	1	13	1	1
686	92	2	1	0.0852372	1	1	1	2	1	1	1	1	1	1	1	11	1	1
687	78	1	1	0.1045655	1	1	1	2	1	1	1	1	1	1	1	13	1	1
688	78	1	1	0.1045655	1	1	1	2	1	1	1	1	1	1	1	12	1	1
689	78	1	1	0.1045655	1	1	1	2	1	1	2	1	2	2	3	10
690	78	1	1	0.1045655	1	1	1	2	1	1	1	1	1	1	1	12	1	1
691	65	1	1	0.0631287	1	1	1	2	1	1	1	1	1	1	1	14	1	1
692	78	1	1	0.1045655	1	1	1	2	1	1	1	1	1	1	1	10	1	1
693	78	1	1	0.1045655	1	1	1	2	1	1	2	1	2	2	3	11
694	78	1	1	0.1045655	1	1	1	2	1	1	2	1	2	2	3	13
695	78	1	1	0.1045655	1	1	1	2	1	1	2	1	2	2	3	12
696	74	1	2	0.0134099	1	1	1	2	1	2	1	1	1	1	1	19	1	1
697	74	1	1	0.0310296	1	1	1	2	1	1	1	1	1	1	1	10	1	1
698	74	1	2	0.0134099	1	1	1	2	1	2	1	1	1	1	1	17	1	1
699	74	1	1	0.0310296	1	1	1	2	1	1	1	1	1	1	1	12	1	1
700	74	1	1	0.0310296	1	1	1	2	1	1	1	1	1	1	1	12	1	1
701	74	1	1	0.0310296	1	1	1	2	1	1	1	1	1	1	1	13	1	1
702	65	1	1	0.0631287	1	1	1	2	1	1	1	1	1	1	1	14	1	1
703	74	1	2	0.0134099	1	3	1	2	1	2	1	1	1	1	1	19	1	1
704	74	1	2	0.0134099	1	3	1	2	1	3	1	1	1	1	1	20	1	1
705	74	1	2	0.0134099	1	1	1	2	1	2	1	1	1	1	1	16	1	1
706	74	1	1	0.0310296	1	1	1	2	1	1	1	1	1	1	1	10	1	1
707	74	1	1	0.0310296	1	1	1	2	1	1	1	1	1	1	1	12	1	1
708	74	1	1	0.0310296	1	1	1	2	1	1	1	1	1	1	1	14	1	1
709	74	1	1	0.0310296	1	1	1	2	1	1	2	1	2	2	3	13
710	74	1	1	0.0310296	1	1	1	2	1	1	1	1	1	1	1	11	1	1
711	74	1	1	0.0310296	1	1	1	2	1	1	1	1	1	1	1	13	1	1
712	74	1	2	0.0134099	1	3	1	2	1	2	1	1	1	1	1	17	1	1
713	65	1	1	0.0631287	1	1	1	2	1	1	1	1	1	1	1	12	1	1
714	74	1	2	0.0134099	1	4	1	2	1	3	1	1	1	1	1	22	1	1
715	65	1	2	0.0332128	1	3	1	2	1	2	1	1	1	1	1	17	1	1
716	65	1	2	0.0332128	1	1	1	2	1	2	1	1	1	1	1	16	1	1
717	65	1	1	0.0631287	1	1	1	2	1	1	1	1	1	1	1	14	1	1
718	65	1	1	0.0631287	1	1	1	2	1	1	1	1	1	1	1	14	2	2
719	65	1	2	0.0332128	1	3	1	2	1	2	1	1	1	1	1	15	1	1
720	65	1	1	0.0631287	1	1	1	2	1	1	2	1	2	2	3	12
721	65	1	1	0.0631287	1	1	1	2	1	1	2	1	2	2	3	10
722	78	1	1	0.1045655	1	1	1	2	1	1	1	1	1	1	1	12	1	1
723	78	1	1	0.1045655	1	1	1	2	1	1	2	1	2	2	3	10
724	65	1	1	0.0631287	1	1	1	2	1	1	1	1	1	1	1	13	1	1
725	78	1	1	0.1045655	1	1	1	2	1	1	1	1	1	1	1	13	1	1
726	78	1	2	0.0246488	1	3	1	2	1	2	1	1	1	1	1	18	1	1
727	74	1	1	0.0310296	1	1	1	2	1	1	1	1	1	1	1	10	1	1
728	74	1	1	0.0310296	1	1	1	2	1	1	2	1	2	2	3	10
729	74	1	1	0.0310296	1	1	1	2	1	1	1	1	1	1	1	14	1	1
730	89	2	2	0.014546	1	4	1	2	1	3	1	1	1	1	1	23	1	1
731	89	2	1	0.0143049	1	1	1	2	1	1	1	1	1	1	1	14	1	1
732	89	2	2	0.014546	1	1	1	2	1	2	1	1	1	1	1	16	1	1
733	89	2	2	0.014546	1	1	1	1	1	4	2	1	2	2	3	27
734	89	2	1	0.0143049	1	1	1	2	1	1	1	1	1	1	1	10	2	2
735	65	1	2	0.0332128	1	4	1	2	1	4	1	1	1	1	1	27	1	1
736	89	2	2	0.014546	1	3	1	2	1	2	1	1	1	1	1	16	1	1
737	89	2	2	0.014546	1	1	1	2	1	2	1	1	1	1	1	15	1	1
738	89	2	1	0.0143049	1	1	1	2	1	1	1	1	1	1	1	12	1	1
739	89	2	2	0.014546	1	3	1	2	1	2	1	1	1	1	1	17	1	1
740	89	2	2	0.014546	1	1	1	1	1	3	1	1	1	1	1	23	1	1
741	89	2	2	0.014546	1	3	1	1	1	3	1	1	1	1	1	23	1	1
742	89	2	1	0.0143049	1	1	1	2	1	1	1	1	1	1	1	12	1	1
743	89	2	1	0.0143049	1	1	1	2	1	1	1	1	1	1	1	12	1	1
744	89	2	1	0.0143049	1	1	1	2	1	1	1	1	1	1	1	11	1	1
745	65	1	1	0.0631287	1	1	1	2	1	1	1	1	1	1	1	12	1	1
746	24	2	2	0.0040209	2	3	1	1	2	4	1	4	1	1	1	29	2	2
747	1	1	1	0.0429971	1	1	1	2	1	1	1	4	1	1	1	10	1	1
748	24	2	2	0.0040209	1	3	1	2	1	4	2	4	2	2	3	28
749	1	1	1	0.0429971	1	1	1	2	1	1	1	4	1	1	1	12	1	1
750	1	1	1	0.0429971	1	1	1	2	1	1	1	4	1	1	1	14	1	1
751	1	1	1	0.0429971	1	1	1	2	1	1	2	4	2	2	3	10
752	1	1	1	0.0429971	1	1	1	2	1	1	1	4	1	1	1	13	1	1
753	1	1	2	0.0132727	1	1	1	2	1	2	1	4	1	1	1	15	1	1
754	1	1	1	0.0429971	1	1	1	2	1	1	2	4	2	2	3	13
755	1	1	1	0.0429971	1	1	1	2	1	1	2	4	2	2	3	10
756	1	1	1	0.0429971	1	1	1	2	1	1	1	4	1	1	1	14	1	1
757	1	1	1	0.0429971	1	1	1	2	1	1	1	4	1	1	1	13	1	1
758	24	2	1	0.0062027	1	1	1	2	1	1	1	4	1	1	1	13	1	1
759	1	1	1	0.0429971	1	1	1	2	1	1	2	4	2	2	3	10
760	1	1	1	0.0429971	1	1	1	2	1	1	2	4	2	2	3	10
761	1	1	1	0.0429971	1	1	1	2	1	1	2	4	2	2	3	13
762	1	1	2	0.0132727	1	1	1	2	1	2	1	4	1	1	1	15	1	1
763	1	1	1	0.0429971	1	1	1	2	1	1	1	4	1	1	1	10	1	1
764	1	1	1	0.0429971	1	1	1	2	1	1	1	4	1	1	1	11	1	1
765	1	1	1	0.0429971	1	1	1	2	1	1	2	4	2	2	3	14
766	25	2	2	0.0130055	1	3	1	2	1	3	2	4	2	2	3	20
767	24	2	2	0.0040209	2	1	1	2	1	3	1	4	1	1	1	24	1	1
768	25	2	2	0.0130055	1	3	1	2	1	2	2	4	2	2	3	16
769	25	2	2	0.0130055	1	1	1	2	1	2	1	4	1	1	1	15	1	1
770	25	2	1	0.0107478	1	1	1	2	1	1	1	4	1	1	1	14	1	1
771	25	2	1	0.0107478	1	1	1	2	2	1	1	4	1	1	1	14	1	1
772	25	2	1	0.0107478	1	1	1	2	2	1	1	4	1	1	1	10	1	1
773	25	2	2	0.0130055	2	1	1	1	1	3	1	4	1	1	1	23	1	1
774	25	2	2	0.0130055	1	4	1	2	1	3	1	4	1	1	1	20	1	1
775	2	1	2	0.0353775	2	3	1	2	1	4	2	4	2	2	3	28
776	2	1	1	0.0706984	1	1	1	2	2	1	1	4	1	1	1	11	1	1
777	2	1	1	0.0706984	1	1	1	2	1	1	1	4	1	1	1	10	1	1
778	24	2	1	0.0062027	1	1	1	2	1	1	1	4	1	1	1	14	1	1
779	2	1	2	0.0353775	2	1	1	1	1	4	2	4	2	2	3	29
780	2	1	1	0.0706984	1	1	1	2	1	1	1	4	1	1	1	12	1	1
781	2	1	1	0.0706984	1	1	1	2	1	1	1	4	1	1	1	10	1	1
782	2	1	2	0.0353775	1	1	1	2	1	2	1	4	1	1	1	15	1	1
783	2	1	1	0.0706984	1	1	1	2	1	1	1	4	1	1	1	11	1	1
784	2	1	1	0.0706984	1	1	1	2	1	1	1	4	1	1	1	11	1	1
785	2	1	1	0.0706984	1	1	1	2	1	1	1	4	1	1	1	11	1	1
786	2	1	1	0.0706984	1	1	1	2	1	1	1	4	1	1	1	13	1	1
787	3	1	2	0.0471521	1	4	1	2	1	3	1	4	1	1	1	20	1	1
788	3	1	1	0.0755356	1	1	1	2	1	1	1	4	1	1	1	10	1	1
789	24	2	1	0.0062027	1	1	1	2	1	1	1	4	1	1	1	12	1	1
790	3	1	2	0.0471521	1	1	1	2	1	4	2	4	2	2	3	28
791	3	1	2	0.0471521	1	3	1	2	1	3	1	4	1	1	1	20	1	1
792	3	1	1	0.0755356	1	1	1	2	1	1	1	4	1	1	1	12	1	1
793	3	1	1	0.0755356	1	1	1	2	1	1	1	4	1	1	1	10	1	1
794	3	1	2	0.0471521	2	4	1	1	1	4	1	4	1	1	1	29	1	1
795	3	1	2	0.0471521	3	4	1	1	1	4	2	4	2	2	3	27
796	10	1	1	0.0480889	1	1	1	2	1	1	1	4	1	1	1	14	1	1
797	10	1	1	0.0480889	1	1	1	2	1	1	1	4	1	1	1	10	1	1
798	10	1	1	0.0480889	1	1	1	2	1	1	1	4	1	1	1	11	1	1
799	10	1	1	0.0480889	1	1	1	2	1	1	1	4	1	1	1	12	1	1
800	24	2	1	0.0062027	1	1	1	2	1	1	1	4	1	1	1	10	1	1
801	10	1	1	0.0480889	1	1	1	2	1	1	1	4	1	1	1	13	1	1
802	10	1	1	0.0480889	1	1	1	2	1	1	1	4	1	1	1	12	1	1
803	10	1	1	0.0480889	1	1	1	2	1	1	1	4	1	1	1	14	1	1
804	10	1	2	0.0047502	1	3	1	2	1	2	1	4	1	1	1	18	1	1
805	10	1	1	0.0480889	1	1	1	2	1	1	1	4	1	1	1	13	1	1
806	10	1	1	0.0480889	1	1	1	2	1	1	1	4	1	1	1	12	1	1
807	10	1	1	0.0480889	1	1	1	2	1	1	1	4	1	1	1	10	1	1
808	10	1	1	0.0480889	1	1	1	2	1	1	1	4	1	1	1	10	1	1
809	10	1	1	0.0480889	1	1	1	2	2	1	2	4	2	2	3	10
810	10	1	1	0.0480889	1	1	1	2	1	1	1	4	1	1	1	12	1	1
811	24	2	1	0.0062027	1	1	1	2	1	1	1	4	1	1	1	10	1	1
812	10	1	1	0.0480889	1	1	1	2	1	1	1	4	1	1	1	14	1	1
813	10	1	1	0.0480889	1	1	1	2	1	1	2	4	2	2	3	12
814	10	1	1	0.0480889	1	1	1	2	1	1	1	4	1	1	1	12	1	1
815	10	1	1	0.0480889	1	1	1	2	1	1	1	4	1	1	1	10	1	1
816	10	1	1	0.0480889	1	1	1	2	1	1	1	4	1	1	1	11	1	1
817	10	1	1	0.0480889	1	1	1	2	1	1	1	4	1	1	1	14	1	1
818	10	1	1	0.0480889	1	3	1	2	1	1	1	4	1	1	1	14	1	1
819	10	1	1	0.0480889	1	1	1	2	1	1	1	4	1	1	1	12	1	1
820	10	1	1	0.0480889	1	1	1	2	1	1	1	4	1	1	1	11	1	1
821	10	1	1	0.0480889	1	1	1	2	1	1	1	4	1	1	1	10	1	1
822	24	2	2	0.0040209	2	1	1	1	1	4	2	4	2	2	3	26
823	10	1	1	0.0480889	1	1	1	2	1	1	1	4	1	1	1	10	1	1
824	10	1	1	0.0480889	1	1	1	2	1	1	1	4	1	1	1	12	1	1
825	10	1	1	0.0480889	1	3	1	2	1	1	1	4	1	1	1	14	1	1
826	10	1	1	0.0480889	1	1	1	2	1	1	1	4	1	1	1	11	1	1
827	10	1	1	0.0480889	1	1	1	2	1	1	1	4	1	1	1	12	1	1
828	10	1	2	0.0047502	1	1	1	2	1	2	1	4	1	1	1	15	1	1
829	10	1	2	0.0047502	1	1	1	2	1	2	1	4	1	1	1	18	1	1
830	10	1	1	0.0480889	1	1	1	2	1	1	1	4	1	1	1	12	1	1
831	10	1	1	0.0480889	1	1	1	2	1	1	1	4	1	1	1	11	1	1
832	10	1	1	0.0480889	1	1	1	2	1	1	2	4	2	2	3	12
833	1	1	1	0.0429971	1	1	1	2	1	1	1	4	1	1	1	14	1	1
834	10	1	1	0.0480889	1	1	1	2	1	1	1	4	1	1	1	13	1	1
835	10	1	2	0.0047502	1	3	1	2	1	3	1	4	1	1	1	20	1	1
836	14	1	2	0.0197047	1	1	1	2	1	2	1	4	1	1	1	18	1	1
837	14	1	2	0.0197047	1	4	1	2	1	4	1	4	1	1	1	26	1	1
838	4	1	2	0.0484503	1	3	1	2	1	2	1	4	1	1	1	18	1	1
839	4	1	1	0.0917272	1	1	1	2	1	1	1	4	1	1	1	12	1	1
840	4	1	2	0.0484503	1	4	1	1	1	3	1	4	1	1	1	22	1	1
841	26	2	2	0.0141488	1	1	1	2	1	2	1	4	1	1	1	15	1	1
842	10	1	1	0.0480889	1	1	1	2	1	1	1	4	1	1	1	13	1	1
843	3	1	2	0.0471521	2	1	1	1	1	3	1	4	1	1	1	21	1	1
844	64	1	1	0.0264228	1	1	1	2	1	1	1	1	1	1	1	14	1	1
845	84	1	1	0.0477993	1	1	1	2	1	1	1	1	1	1	1	12	1	1
846	84	1	1	0.0477993	1	1	1	2	1	1	1	1	1	1	1	10	1	1
847	84	1	1	0.0477993	1	1	1	2	1	1	1	1	1	1	1	13	1	1
848	84	1	1	0.0477993	1	1	1	2	1	1	2	1	2	2	3	12
849	84	1	1	0.0477993	1	1	1	2	1	1	2	1	2	2	3	11
850	84	1	1	0.0477993	1	1	1	2	1	1	1	1	1	1	1	12	1	1
851	84	1	1	0.0477993	1	1	1	2	1	1	2	1	2	2	3	14
852	84	1	1	0.0477993	1	1	1	2	1	1	1	1	1	1	1	10	1	1
853	84	1	2	0.0284035	1	1	1	1	1	4	2	1	2	2	3	29
854	84	1	2	0.0284035	1	3	1	2	1	3	1	1	1	1	1	21	1	1
855	64	1	2	0.0247411	2	1	3	2	1	3	2	1	1		4	23	1	1
856	92	2	2	0.0368364	1	1	1	2	1	2	1	1	1	1	1	15	1	1
857	92	2	2	0.0368364	1	1	1	2	1	2	1	1	1	1	1	15	1	1
858	92	2	2	0.0368364	2	1	1	2	1	4	1	1	1	1	1	25	1	1
859	92	2	2	0.0368364	1	4	1	2	1	4	2	1	2	2	3	27
860	92	2	1	0.0852372	1	1	1	2	1	1	1	1	1	1	1	12	1	1
861	92	2	1	0.0852372	1	1	1	2	1	1	1	1	1	1	1	10	1	1
862	92	2	2	0.0368364	1	4	1	2	1	2	2	1	1		4	19	1	1
863	92	2	2	0.0368364	1	3	1	2	1	2	2	1	2	2	3	17
864	92	2	1	0.0852372	1	1	1	2	1	1	2	1	2	2	3	14
865	92	2	1	0.0852372	1	1	1	2	1	1	1	1	1	1	1	12	1	1
866	64	1	2	0.0247411	1	3	1	2	1	2	1	1	1	1	1	16	1	1
867	64	1	2	0.0247411	1	3	1	2	1	2	2	1	1		4	16	1	1
868	64	1	1	0.0264228	1	1	1	2	1	1	1	1	1	1	1	12	1	1
869	87	2	2	0.0367315	2	1	1	1	1	4	2	1	2	2	3	26
870	87	2	1	0.0758878	1	1	1	2	1	1	1	1	1	1	1	10	1	1
871	87	2	1	0.0758878	1	1	1	2	1	1	1	1	1	1	1	11	1	1
872	87	2	1	0.0758878	1	1	1	2	1	1	1	1	1	1	1	14	1	1
873	87	2	2	0.0367315	1	3	1	2	1	2	1	1	1	1	1	15	1	1
874	87	2	1	0.0758878	1	1	1	2	1	1	2	1	2	2	3	12
875	87	2	1	0.0758878	1	1	1	2	1	1	1	1	1	1	1	12	1	1
876	87	2	2	0.0367315	1	1	1	2	1	2	2	1	2	2	3	16
877	64	1	2	0.0247411	1	3	1	2	1	2	1	1	1	1	1	18	1	1
878	87	2	1	0.0758878	1	1	1	2	1	1	2	1	2	2	3	12
879	87	2	1	0.0758878	1	1	1	2	1	1	1	1	1	1	1	14	1	1
880	87	2	2	0.0367315	1	1	1	2	1	2	1	1	1		2	16	1	1
881	87	2	1	0.0758878	1	1	1	2	1	1	1	1	1	1	1	14	1	1
882	87	2	2	0.0367315	1	1	1	2	1	2	1	1	1	1	1	19	1	1
883	87	2	2	0.0367315	1	1	1	2	1	2	1	1	1	1	1	17	1	1
884	87	2	1	0.0758878	1	1	1	2	1	1	1	1	1	1	1	12	1	1
885	63	1	2	0.0260804	1	1	1	2	1	2	1	1	1	1	1	15	1	1
886	63	1	1	0.0411467	1	1	1	2	1	1	2	1	2	2	3	11
887	63	1	2	0.0260804	1	1	1	2	1	2	1	1	1	1	1	16	1	1
888	64	1	2	0.0247411	1	1	1	2	1	3	1	1	1	1	1	23	1	1
889	63	1	1	0.0411467	1	1	1	2	1	1	1	1	1	1	1	14	1	1
890	63	1	1	0.0411467	1	1	1	2	1	1	2	1	2	2	3	12
891	63	1	1	0.0411467	1	1	1	2	1	1	1	1	1	1	1	11	1	1
892	63	1	1	0.0411467	1	1	1	2	1	1	2	1	2	2	3	14
893	63	1	2	0.0260804	1	4	1	2	1	4	1	1	1	1	1	25	1	1
894	63	1	1	0.0411467	1	1	1	2	1	1	1	1	1	1	1	13	1	1
895	87	2	1	0.0758878	1	1	1	2	1	1	1	1	1	1	1	14	1	1
896	84	1	2	0.0284035	1	3	1	2	1	3	2	1	2	2	3	20
897	84	1	2	0.0284035	1	3	1	2	1	2	1	1	1	1	1	17	1	1
898	84	1	2	0.0284035	1	3	1	2	1	2	1	1	1	1	1	18	1	1
899	64	1	2	0.0247411	1	1	1	2	1	3	1	1	1	1	1	21	1	1
900	84	1	2	0.0284035	1	1	1	2	1	2	1	1	1	1	1	16	1	1
901	64	1	1	0.0264228	1	1	1	2	1	1	1	1	1	1	1	11	1	1
902	64	1	2	0.0247411	1	3	1	2	1	3	2	1	2	2	3	21
903	64	1	1	0.0264228	1	1	1	2	1	1	1	1	1	1	1	11	1	1
904	64	1	1	0.0264228	1	1	1	2	1	1	1	1	1	1	1	14	1	1
905	64	1	1	0.0264228	1	1	1	2	1	1	1	1	1	1	1	11	1	1
906	64	1	2	0.0247411	1	3	1	2	1	2	2	1	2	2	3	19
907	84	1	2	0.0284035	1	3	1	2	1	2	2	1	2	2	3	15
908	84	1	1	0.0477993	1	1	1	2	1	1	2	1	2	2	3	11
909	64	1	1	0.0264228	1	1	1	2	1	1	1	1	1	1	1	12	1	1
910	84	1	2	0.0284035	1	3	1	2	1	2	1	1	1	1	1	19	1	1
911	64	1	1	0.0264228	1	1	1	2	1	1	1	1	1	1	1	14	1	1
912	84	1	2	0.0284035	1	3	1	2	1	3	2	1	2	2	3	20
913	84	1	1	0.0477993	1	1	1	2	1	1	1	1	1	1	1	13	1	1
914	83	1	2	0.0135962	1	1	1	2	2	4	1	1	1	1	1	26	2	2
915	71	1	1	0.037032	1	1	1	2	1	1	1	1	1	1	1	11	1	1
916	71	1	1	0.037032	1	1	1	2	1	1	1	1	1	1	1	12	1	1
917	71	1	2	0.0168462	1	3	1	2	1	2	2	1	2	2	3	18
918	71	1	2	0.0168462	2	4	1	2	1	3	1	1	1	1	1	22	1	1
919	71	1	1	0.037032	1	1	1	2	1	1	1	1	1	1	1	14	1	1
920	71	1	1	0.037032	1	1	1	2	1	1	1	1	1	1	1	11	1	1
921	73	1	1	0.0418623	1	1	1	2	1	1	1	1	1	1	1	14	1	1
922	73	1	1	0.0418623	1	1	1	2	1	1	1	1	1	1	1	14	1	1
923	73	1	1	0.0418623	1	1	1	2	1	1	1	1	1	1	1	12	1	1
924	83	1	2	0.0135962	1	4	1	2	1	3	1	1	1	1	1	21	1	1
925	73	1	2	0.0250496	1	1	1	2	1	3	1	1	1	1	1	23	1	1
926	73	1	2	0.0250496	1	3	1	2	1	2	1	1	1	1	1	17	1	1
927	73	1	2	0.0250496	1	3	1	2	1	2	2	1	2	2	3	18
928	73	1	1	0.0418623	1	1	1	2	1	1	1	1	2	1	1	13
929	73	1	1	0.0418623	1	1	1	2	1	1	1	1	1	1	1	13	1	1
930	73	1	1	0.0418623	1	1	1	2	1	1	2	1	2	2	3	13
931	73	1	1	0.0418623	1	1	1	2	1	1	1	1	1	1	1	13	1	1
932	73	1	1	0.0418623	1	1	1	2	1	1	1	1	1	1	1	12	1	1
933	75	1	1	0.0332571	1	1	1	2	1	1	2	1	2	2	3	13
934	75	1	1	0.0332571	1	1	1	2	1	1	2	1	2	2	3	10
935	83	1	2	0.0135962	1	1	1	2	1	4	1	1	1	1	1	25	1	1
936	75	1	2	0.0239542	1	3	1	2	1	2	1	1	1	1	1	19	1	1
937	75	1	1	0.0332571	1	1	1	2	1	1	1	1	1	1	1	10	1	1
938	75	1	1	0.0332571	1	1	1	2	1	1	1	1	1	1	1	12	1	1
939	75	1	2	0.0239542	1	3	1	2	1	2	1	1	1	1	1	17	1	1
940	75	1	1	0.0332571	1	1	1	2	1	1	2	1	2	2	3	10
941	89	2	1	0.0143049	1	1	1	2	1	1	1	1	1	1	1	10	1	1
942	89	2	1	0.0143049	1	1	1	2	1	1	1	1	1	1	1	12	1	1
943	89	2	1	0.0143049	1	1	1	2	1	1	1	1	1	1	1	14	1	1
944	89	2	2	0.014546	1	3	1	2	1	2	1	1	1	1	1	16	1	1
945	89	2	2	0.014546	1	4	1	2	1	2	1	1	1	1	1	19	1	1
946	83	1	1	0.0098315	1	1	1	2	1	1	1	1	1	1	1	10	1	1
947	89	2	2	0.014546	1	1	1	2	1	4	1	1	1	1	1	26	1	1
948	89	2	2	0.014546	1	1	1	2	1	2	2	1	2	2	3	16
949	89	2	2	0.014546	1	1	1	2	1	3	1	1	1	1	1	23	1	1
950	89	2	2	0.014546	1	3	1	2	1	3	2	1	2	2	3	24
951	72	1	1	0.0302008	1	1	1	2	1	1	2	1	2	2	3	12
952	72	1	2	0.0447487	1	4	1	2	2	3	1	1	1	1	1	23	1	1
953	72	1	1	0.0302008	1	1	1	2	1	1	1	1	1	1	1	13	1	1
954	72	1	2	0.0447487	1	3	1	2	2	4	1	1	1	1	1	26	1	1
955	72	1	2	0.0447487	2	1	1	2	1	4	1	1	2	1	1	28
956	89	2	1	0.0143049	1	1	1	2	1	1	1	1	1	1	1	11	1	1
957	83	1	2	0.0135962	2	3	1	2	1	4	2	1	2	2	3	27
958	71	1	1	0.037032	1	1	1	2	1	1	2	1	2	2	3	10
959	71	1	1	0.037032	1	1	1	2	1	1	2	1	2	2	3	13
960	71	1	2	0.0168462	1	3	1	2	1	2	2	1	2	2	3	16
961	71	1	2	0.0168462	1	4	1	2	1	3	2	1	2	2	3	22
962	104	1	1	0.0385795	1	1	1	2	1	1	1	3	1	1	1	14	1	1
963	104	1	2	0.0210602	1	1	1	2	1	2	2	3	1		4	18	1	1
964	104	1	1	0.0385795	1	1	1	2	1	1	1	3	1	1	1	14	1	1
965	104	1	2	0.0210602	1	3	1	2	1	3	2	3	1		4	21	1	1
966	104	1	1	0.0385795	1	1	1	2	1	1	1	3	1	1	1	14	1	1
967	104	1	1	0.0385795	1	1	1	2	1	1	1	3	1	1	1	14	1	1
968	104	1	1	0.0385795	1	1	1	2	1	1	1	3	1	1	1	12	1	1
969	104	1	2	0.0210602	1	1	1	2	1	2	1	3	1	1	1	19	2	2
970	104	1	2	0.0210602	1	1	1	2	2	3	1	3	1	1	1	20	2	2
971	104	1	2	0.0210602	2	3	1	1	1	3	1	3	1	1	1	24	1	1
972	104	1	1	0.0385795	1	1	1	2	1	1	1	3	1	1	1	12	1	1
973	104	1	1	0.0385795	1	1	1	2	1	1	2	3	2	2	3	12
974	94	1	2	0.0264793	1	1	1	2	1	2	1	3	1	1	1	19	1	1
975	94	1	1	0.0306358	1	1	1	2	1	1	1	3	1	1	1	11	1	1
976	94	1	2	0.0264793	1	1	1	1	1	3	1	3	1	1	1	20	1	1
977	94	1	1	0.0306358	1	1	1	2	1	1	1	3	1	1	1	13	1	1
978	94	1	1	0.0306358	1	1	1	2	1	1	1	3	1	1	1	10	1	1
979	94	1	2	0.0264793	2	3	1	1	1	4	2	3	1		4	25	1	1
980	94	1	2	0.0264793	2	1	1	1	1	4	1	3	1	1	1	27	1	1
981	117	2	2	0.0208179	1	3	1	2	1	3	1	3	1	1	1	21	1	1
982	117	2	1	0.0521855	1	1	1	2	1	1	2	3	2	2	3	10
983	117	2	1	0.0521855	1	1	1	2	1	1	2	3	2	2	3	10
984	117	2	1	0.0521855	1	1	1	2	1	1	2	3	2	2	3	10
985	117	2	1	0.0521855	1	1	1	2	1	1	1	3	1	1	1	11	1	1
986	117	2	1	0.0521855	1	1	1	2	1	1	2	3	2	2	3	14
987	117	2	1	0.0521855	1	1	1	2	1	1	2	3	1	2	3	13	1	1
988	117	2	1	0.0521855	1	1	1	2	1	1	2	3	2	2	3	14
989	117	2	2	0.0208179	1	3	1	2	1	3	2	3	1		4	21	1	1
990	117	2	2	0.0208179	2	3	1	1	1	4	2	3	1		4	25	1	1
991	117	2	1	0.0521855	1	1	1	2	1	1	2	3	2	2	3	12
992	117	2	2	0.0208179	2	3	1	2	1	4	1	3	1	1	1	25	1	1
993	117	2	2	0.0208179	1	4	1	2	1	2	1	3	1	1	1	18	1	1
994	117	2	2	0.0208179	2	4	1	1	1	4	1	3	1	1	1	28	1	1
995	117	2	1	0.0521855	1	1	1	2	1	1	2	3	2	2	3	13
996	117	2	1	0.0521855	1	1	1	2	1	1	2	3	2	2	3	14
997	111	2	1	0.0090367	1	3	1	2	1	1	1	3	1	1	1	14	1	1
998	111	2	1	0.0090367	1	1	1	2	1	1	1	3	1	1	1	12	1	1
999	111	2	1	0.0090367	1	1	1	2	1	1	1	3	1	1	1	10	1	1
1000	111	2	1	0.0090367	1	1	1	2	1	1	1	3	1	1	1	11	1	1
1001	111	2	1	0.0090367	1	1	1	2	2	1	1	3	1	1	1	14	1	1
1002	110	1	2	0.0370803	1	1	1	2	2	2	2	3	2	2	3	16
1003	110	1	1	0.080439	1	1	1	2	2	1	2	3	2	2	3	13
1004	110	1	1	0.080439	1	1	1	2	2	1	2	3	2	2	3	10
1005	110	1	1	0.080439	1	1	1	2	2	1	2	3	2	2	3	14
1006	110	1	2	0.0370803	1	1	1	2	2	2	2	3	2	2	3	18
1007	104	1	1	0.0385795	1	1	1	2	1	1	2	3	2	2	3	12
1008	104	1	1	0.0385795	1	1	1	2	1	1	2	3	2	2	3	10
1009	104	1	2	0.0210602	1	1	1	2	1	2	1	3	1	1	1	15	1	1
1010	90	2	1	0.064063	1	1	1	2	1	1	1	1	1	1	1	12	1	1
1011	90	2	2	0.0415286	1	1	1	2	1	2	1	1	1	1	1	15	1	1
1012	90	2	1	0.064063	1	1	1	2	1	1	1	1	1	1	1	13	1	1
1013	90	2	1	0.064063	1	1	1	2	1	1	2	1	1		4	13	1	1
1014	90	2	2	0.0415286	1	3	1	2	1	2	2	1	2	2	3	18
1015	90	2	1	0.064063	1	1	1	2	1	1	1	1	1	1	1	14	1	1
1016	90	2	1	0.064063	1	1	1	2	1	1	1	1	1	1	1	14	1	1
1017	90	2	1	0.064063	1	1	1	2	1	1	2	1	1		4	12	1	1
1018	90	2	1	0.064063	1	1	1	2	1	1	1	1	1	1	1	10	1	1
1019	90	2	1	0.064063	1	1	1	2	1	1	1	1	1	1	1	12	1	1
1020	76	1	2	0.0670377	1	3	1	1	1	2	2	1	2		4	18
1021	76	1	2	0.0670377	1	1	1	2	1	2	1	1	1	1	1	15	1	1
1022	76	1	1	0.0898069	1	1	1	2	1	1	2	1	2	2	3	13
1023	76	1	1	0.0898069	1	1	1	2	1	1	2	1	2	2	3	10
1024	76	1	1	0.0898069	1	1	1	2	1	1	2	1	2	2	3	13
1025	76	1	1	0.0898069	1	1	1	2	1	1	2	1	2	2	3	11
1026	76	1	1	0.0898069	1	1	1	2	1	1	2	1	2	2	3	10
1027	76	1	2	0.0670377	1	1	1	2	1	2	1	1	1	1	1	15	1	1
1028	76	1	1	0.0898069	1	1	1	2	1	1	2	1	2	2	3	13
1029	76	1	1	0.0898069	1	1	1	2	1	1	2	1	2	2	3	12
1030	76	1	1	0.0898069	1	1	1	2	1	1	2	1	2	2	3	14
1031	90	2	2	0.0415286	2	1	1	1	1	4	2	1	2	2	3	25
1032	76	1	1	0.0898069	1	1	1	2	1	1	2	1	2	2	3	13
1033	76	1	1	0.0898069	1	1	1	2	1	1	2	1	2	2	3	10
1034	76	1	2	0.0670377	2	1	1	1	1	3	1	1	1	1	1	22	1	1
1035	76	1	1	0.0898069	1	1	1	2	1	1	2	1	2	2	3	11
1036	76	1	1	0.0898069	1	1	1	2	1	1	2	1	2	2	3	11
1037	76	1	1	0.0898069	1	1	1	2	1	1	1	1	1	1	1	13	1	1
1038	76	1	2	0.0670377	2	1	1	1	1	4	2	1	2	2	3	28
1039	77	1	1	0.1338765	1	1	1	2	1	1	1	1	1	1	1	12	1	1
1040	77	1	1	0.1338765	1	1	1	2	1	1	1	1	1	1	1	14	1	1
1041	77	1	1	0.1338765	1	1	1	2	1	1	1	1	1	1	1	13	1	1
1042	90	2	2	0.0415286	1	4	1	2	1	3	1	1	1	1	1	23	1	1
1043	77	1	1	0.1338765	1	1	1	2	1	1	1	1	1	1	1	14	1	1
1044	77	1	1	0.1338765	1	1	1	2	1	1	1	1	1	1	1	12	1	1
1045	77	1	1	0.1338765	1	1	1	2	1	1	1	1	1	1	1	13	1	1
1046	77	1	1	0.1338765	1	1	1	2	1	1	1	1	1	1	1	12	1	1
1047	77	1	1	0.1338765	1	1	1	2	1	1	1	1	1	1	1	13	1	1
1048	77	1	2	0.0428567	1	4	1	2	1	3	1	1	1	1	1	21	1	1
1049	77	1	1	0.1338765	1	1	1	2	1	1	1	1	1	1	1	13	1	1
1050	77	1	1	0.1338765	1	1	1	2	1	1	1	1	1	1	1	11	1	1
1051	77	1	1	0.1338765	1	1	3	2	1	1	1	1	1	1	1	10	1	1
1052	77	1	1	0.1338765	1	1	3	2	1	1	1	1	1	1	1	11	1	1
1053	90	2	1	0.064063	1	1	1	2	1	1	1	1	1	1	1	13	1	1
1054	77	1	2	0.0428567	1	1	1	2	1	2	2	1	2	2	3	16
1055	77	1	1	0.1338765	1	1	3	2	1	1	1	1	1	1	1	12	1	1
1056	77	1	2	0.0428567	2	1	1	1	1	4	1	1	1	1	1	27	1	1
1057	77	1	1	0.1338765	1	1	1	2	1	1	1	1	1	1	1	14	1	1
1058	77	1	1	0.1338765	1	1	1	2	1	1	1	1	1	1	1	14	1	1
1059	77	1	1	0.1338765	1	1	1	2	1	1	1	1	1	1	1	14	1	1
1060	77	1	1	0.1338765	1	1	1	2	1	1	1	1	1	1	1	10	1	1
1061	77	1	1	0.1338765	1	1	1	2	1	1	1	1	1	1	1	12	1	1
1062	68	1	2	0.020916	1	3	1	2	1	2	1	1	1	1	1	16	1	1
1063	68	1	1	0.028599	1	1	1	2	1	1	1	1	1	1	1	13	1	1
1064	90	2	2	0.0415286	2	1	1	1	1	4	2	1	2	2	3	29
1065	68	1	1	0.028599	1	1	1	2	1	1	1	1	1	1	1	11	1	1
1066	68	1	2	0.020916	1	3	3	1	1	2	2	1	2		4	19
1067	68	1	1	0.028599	1	1	1	2	1	1	1	1	1	1	1	10	1	1
1068	68	1	1	0.028599	1	1	1	2	1	1	1	1	1	1	1	12	1	1
1069	68	1	2	0.020916	1	3	1	2	1	2	1	1	1	1	1	18	1	1
1070	68	1	1	0.028599	1	1	1	2	1	1	1	1	1	1	1	12	1	1
1071	68	1	2	0.020916	1	1	1	2	1	2	2	1	2	2	3	16
1072	68	1	2	0.020916	1	3	1	2	1	2	2	1	2	2	3	19
1073	68	1	2	0.020916	1	4	1	2	1	3	1	1	1	1	1	24	1	1
1074	68	1	1	0.028599	1	1	1	2	1	1	2	1	2	2	3	13
1075	90	2	1	0.064063	1	1	1	2	1	1	1	1	1	1	1	13	1	1
1076	90	2	1	0.064063	1	1	1	2	1	1	1	1	1	1	1	12	1	1
1077	90	2	1	0.064063	1	1	1	2	1	1	1	1	1	1	1	11	1	1
1078	90	2	2	0.0415286	1	3	1	2	1	2	1	1	1	1	1	18	1	1
1079	90	2	1	0.064063	1	1	1	2	1	1	1	1	1	1	1	14	1	1
1080	77	1	2	0.0428567	1	4	1	2	1	3	1	1	1	1	1	20	1	1
1081	75	1	1	0.0332571	1	1	1	2	1	1	1	1	1	1	1	13	1	1
1082	75	1	1	0.0332571	1	1	1	2	1	1	1	1	1	1	1	12	1	1
1083	90	2	1	0.064063	1	1	1	2	1	1	1	1	1	1	1	11	1	1
1084	90	2	1	0.064063	1	1	1	2	1	1	1	1	1	1	1	11	1	1
1085	90	2	1	0.064063	1	1	1	2	1	1	1	1	1	1	1	14	1	1
1086	90	2	2	0.0415286	2	1	1	1	1	3	2	1	2	2	3	22
1087	90	2	1	0.064063	1	1	1	2	1	1	1	1	1	1	1	11	1	1
1088	90	2	1	0.064063	1	1	1	2	1	1	1	1	1	1	1	11	1	1
1089	90	2	2	0.0415286	1	1	1	2	1	2	1	1	1	1	1	15	1	1
1090	78	1	1	0.1045655	1	1	1	2	1	1	1	1	1	1	1	13	1	1
1091	78	1	1	0.1045655	1	1	1	2	1	1	2	1	2	2	3	11
1092	78	1	1	0.1045655	1	1	1	2	1	1	1	1	1	1	1	11	1	1
1093	78	1	2	0.0246488	1	3	1	1	1	3	1	1	1	1	1	20	1	1
1094	78	1	2	0.0246488	1	3	1	1	1	3	1	1	1	1	1	21	1	1
1095	78	1	1	0.1045655	1	1	1	2	1	1	1	1	1	1	1	14	1	1
1096	90	2	1	0.064063	1	1	1	2	1	1	1	1	1	1	1	10	1	1
1097	81	1	1	0.0604814	1	1	1	2	1	1	1	1	1	1	1	10	1	1
1098	81	1	2	0.0403949	1	3	1	1	2	3	1	1	1	1	1	23	2	2
1099	81	1	2	0.0403949	1	1	1	1	1	3	1	1	1	1	1	24	1	1
1100	81	1	1	0.0604814	1	1	1	2	1	1	2	1	2	2	3	10
1101	81	1	2	0.0403949	1	3	1	1	1	4	1	1	1	1	1	25	1	1
1102	81	1	1	0.0604814	1	1	1	2	1	1	2	1	2	2	3	14
1103	81	1	1	0.0604814	1	1	1	2	1	1	1	1	1	1	1	12	1	1
1104	81	1	1	0.0604814	1	1	1	2	1	1	1	1	1	1	1	12	1	1
1105	81	1	2	0.0403949	1	1	1	2	1	2	1	1	1	1	1	18	1	1
1106	81	1	2	0.0403949	1	1	1	2	1	2	2	1	2	2	3	18
1107	81	1	2	0.0403949	2	3	1	1	1	4	2	1	2	2	3	25
1108	81	1	2	0.0403949	1	1	1	2	1	2	1	1	1	1	1	17	1	1
1109	81	1	1	0.0604814	1	1	1	2	1	1	1	1	1	1	1	14	1	1
1110	81	1	2	0.0403949	1	3	1	2	1	2	2	1	2	2	3	16
1111	81	1	2	0.0403949	1	3	1	2	1	2	1	1	2	1	1	15
1112	81	1	1	0.0604814	1	1	1	2	1	1	1	1	1	1	1	11	1	1
1113	82	1	1	0.0462159	1	1	1	2	1	1	1	1	1	1	1	14	1	1
1114	82	1	1	0.0462159	1	1	1	2	1	1	1	1	1	1	1	12	1	1
1115	82	1	1	0.0462159	1	1	1	2	1	1	1	1	1	1	1	12	1	1
1116	82	1	1	0.0462159	1	1	1	2	1	1	2	1	2	2	3	10
1117	82	1	1	0.0462159	1	1	1	2	1	1	1	1	1	1	1	11	1	1
1118	81	1	2	0.0403949	2	1	1	1	2	3	1	1	1	1	1	23	1	1
1119	82	1	1	0.0462159	1	1	1	2	1	1	1	1	1	1	1	12	1	1
1120	82	1	1	0.0462159	1	1	1	2	1	1	2	1	2	2	3	11
1121	82	1	2	0.0274627	1	3	1	2	1	2	2	1	2	2	3	17
1122	82	1	1	0.0462159	1	1	1	2	1	1	2	1	2	2	3	10
1123	82	1	1	0.0462159	1	1	1	2	1	1	1	1	1	1	1	13	1	1
1124	91	2	1	0.0480944	1	1	1	2	1	1	1	1	1	1	1	10	1	1
1125	91	2	2	0.0163308	1	1	1	1	2	3	1	1	1	1	1	22	2	2
1126	91	2	1	0.0480944	1	1	1	2	1	1	1	1	1	1	1	14	1	1
1127	91	2	1	0.0480944	1	1	1	2	1	1	2	1	2	2	3	13
1128	91	2	1	0.0480944	1	1	1	2	1	1	2	1	2	2	3	10
1129	81	1	2	0.0403949	1	4	1	2	1	3	2	1	2	2	3	20
1130	91	2	2	0.0163308	1	3	1	1	1	3	2	1	2	2	3	21
1131	91	2	2	0.0163308	1	4	1	2	1	3	1	1	1	1	1	20	1	1
1132	91	2	1	0.0480944	1	1	1	2	1	1	1	1	1	1	1	11	1	1
1133	91	2	1	0.0480944	1	1	1	2	1	1	2	1	2	2	3	10
1134	91	2	1	0.0480944	1	1	1	2	1	1	1	1	1	1	1	13	1	1
1135	91	2	1	0.0480944	1	1	1	2	1	1	2	1	2	2	3	11
1136	91	2	1	0.0480944	1	1	1	2	1	1	2	1	2	2	3	13
1137	91	2	1	0.0480944	1	1	1	2	1	1	2	1	2	2	3	10
1138	91	2	1	0.0480944	1	1	1	2	1	1	2	1	2	2	3	13
1139	91	2	1	0.0480944	1	1	1	2	1	1	2	1	2	2	3	10
1140	81	1	1	0.0604814	1	1	1	2	1	1	1	1	1	1	1	11	1	1
1141	91	2	1	0.0480944	1	1	1	2	1	1	2	1	2	2	3	11
1142	91	2	1	0.0480944	1	1	1	2	1	1	2	1	2	2	3	11
1143	91	2	2	0.0163308	1	1	1	2	1	2	1	1	1	1	1	15	1	1
1144	80	1	1	0.4813874	1	1	1	2	1	1	2	1	2	2	3	13
1145	80	1	1	0.4813874	1	1	1	2	1	1	2	1	2	2	3	10
1146	80	1	1	0.4813874	1	1	1	2	1	1	1	1	1	1	1	14	2	2
1147	80	1	1	0.4813874	1	1	1	2	1	1	1	1	1	1	1	12	1	1
1148	80	1	1	0.4813874	1	1	1	2	1	1	1	1	1	1	1	14	1	1
1149	80	1	1	0.4813874	1	1	1	2	1	1	2	1	2	2	3	11
1150	81	1	2	0.0403949	1	4	1	2	1	3	1	1	1	1	1	24	1	1
1151	80	1	1	0.4813874	1	1	1	2	1	1	1	1	1	1	1	12	1	1
1152	80	1	2	0.1354668	1	1	1	2	1	2	1	1	1	1	1	16	1	1
1153	80	1	1	0.4813874	1	1	1	2	1	1	2	1	2	2	3	14
1154	80	1	1	0.4813874	1	1	1	2	1	1	1	1	1	1	1	10	1	1
1155	80	1	1	0.4813874	1	1	1	2	1	1	2	1	2	2	3	13
1156	80	1	1	0.4813874	1	1	1	2	1	1	1	1	2	1	1	10
1157	80	1	1	0.4813874	1	1	1	2	1	1	2	1	2	2	3	13
1158	80	1	2	0.1354668	1	1	1	2	1	2	2	1	2	2	3	15
1159	80	1	2	0.1354668	1	3	1	2	1	2	1	1	1	1	1	15	1	1
1160	80	1	1	0.4813874	1	1	1	2	1	1	1	1	1	1	1	13	1	1
1161	81	1	2	0.0403949	1	3	1	2	1	2	1	1	1	1	1	18	1	1
1162	80	1	2	0.1354668	1	3	1	2	1	2	2	1	2	2	3	19
1163	80	1	1	0.4813874	1	1	1	2	1	1	1	1	1	1	1	12	1	1
1164	80	1	1	0.4813874	1	1	1	2	1	1	1	1	1	1	1	10	1	1
1165	80	1	1	0.4813874	1	1	1	2	1	1	2	1	2	2	3	14
1166	80	1	2	0.1354668	1	3	1	2	1	2	1	1	1	1	1	17	1	1
1167	80	1	2	0.1354668	1	1	1	2	1	4	2	1	2	2	3	27
1168	93	2	2	0.0134497	1	3	1	2	1	2	2	1	2	2	3	16
1169	80	1	1	0.4813874	1	1	1	2	1	1	1	1	1	1	1	12	1	1
1170	80	1	1	0.4813874	1	1	1	2	1	1	1	1	1	1	1	13	1	1
1171	80	1	1	0.4813874	1	1	1	2	1	1	1	1	1	1	1	10	1	1
1172	81	1	1	0.0604814	1	1	1	2	1	1	1	1	1	1	1	12	1	1
1173	80	1	1	0.4813874	1	1	1	2	1	1	2	1	2	2	3	11
1174	80	1	1	0.4813874	1	1	1	2	1	1	1	1	1	1	1	10	1	1
1175	80	1	2	0.1354668	1	4	1	2	1	3	1	1	1	1	1	23	1	1
1176	82	1	2	0.0274627	1	1	1	2	1	4	1	1	1	1	1	28	1	1
1177	80	1	1	0.4813874	1	1	1	2	1	1	2	1	2	2	3	10
1178	80	1	1	0.4813874	1	1	1	2	1	1	2	1	2	2	3	11
1179	80	1	1	0.4813874	1	1	1	2	1	1	1	1	1	1	1	13	1	1
1180	80	1	2	0.1354668	1	1	1	2	1	2	2	1	2	2	3	15
1181	80	1	2	0.1354668	1	4	1	2	1	3	1	1	1	1	1	20	1	1
1182	80	1	2	0.1354668	1	1	1	2	1	2	1	1	1	1	1	16	1	1
1183	81	1	1	0.0604814	1	1	1	2	1	1	1	1	1	1	1	12	1	1
1184	80	1	2	0.1354668	2	1	1	2	1	3	2	1	2	2	3	24
1185	80	1	1	0.4813874	1	1	1	2	1	1	2	1	2	2	3	12
1186	82	1	1	0.0462159	1	1	1	2	1	1	1	1	1	1	1	13	1	1
1187	82	1	2	0.0274627	1	3	1	2	1	3	1	1	1	1	1	22	1	1
1188	82	1	2	0.0274627	2	1	1	2	1	3	1	1	1	1	1	24	1	1
1189	82	1	2	0.0274627	2	4	1	1	1	4	2	1	2	2	3	26
1190	85	2	2	0.0810699	1	3	1	2	1	3	1	1	1	1	1	21	1	1
1191	85	2	2	0.0810699	1	3	1	2	1	2	1	1	1	1	1	17	1	1
1192	85	2	2	0.0810699	1	3	1	2	1	2	1	1	1	1	1	15	1	1
1193	85	2	1	0.0508058	1	1	1	2	1	1	1	1	1	1	1	10	1	1
1194	85	2	2	0.0810699	1	1	1	2	1	2	2	1	2		4	18
1195	85	2	2	0.0810699	1	3	1	2	1	2	1	1	1	1	1	18	1	1
1196	85	2	2	0.0810699	1	1	1	2	1	2	1	1	1	1	1	16	1	1
1197	85	2	2	0.0810699	1	3	1	2	1	3	1	1	1	1	1	20	1	1
1198	85	2	1	0.0508058	1	1	1	2	1	1	2	1	2	2	3	13
1199	88	2	1	0.0510732	1	1	1	2	1	1	1	1	1	1	1	12	1	1
1200	88	2	2	0.0472971	1	3	1	2	1	2	1	1	1	1	1	19	1	1
1201	85	2	1	0.0508058	1	1	1	2	1	1	2	1	2	2	3	13
1202	88	2	1	0.0510732	1	1	1	2	1	1	2	1	2	2	3	10
1203	88	2	2	0.0472971	1	3	1	1	2	3	1	1	1	1	1	24	2	2
1204	88	2	1	0.0510732	1	1	1	2	1	1	2	1	2	2	3	10
1205	88	2	1	0.0510732	1	1	1	2	1	1	1	1	1	1	1	14	1	1
1206	88	2	1	0.0510732	1	1	1	2	1	1	1	1	1	1	1	14	1	1
1207	88	2	2	0.0472971	2	4	1	1	1	3	1	1	1	1	1	22	1	1
1208	88	2	1	0.0510732	1	1	1	2	1	1	1	1	1	1	1	12	1	1
1209	88	2	2	0.0472971	2	3	1	1	1	4	2	1	2		4	25
1210	88	2	1	0.0510732	1	1	1	2	1	1	1	1	1	1	1	11	1	1
1211	79	1	2	0.0628558	1	3	1	2	1	2	1	1	1	1	1	17	2	2
1212	85	2	1	0.0508058	1	1	1	2	1	1	1	1	1	1	1	11	1	1
1213	79	1	1	0.1566323	1	1	1	2	1	1	2	1	2	2	3	12
1214	79	1	2	0.0628558	1	1	1	2	1	2	1	1	1	1	1	16	1	1
1215	79	1	1	0.1566323	1	1	1	2	1	1	1	1	1	1	1	11	1	1
1216	79	1	2	0.0628558	1	3	1	2	1	3	1	1	1	1	1	21	1	1
1217	79	1	1	0.1566323	1	1	1	2	1	1	1	1	1	1	1	13	1	1
1218	79	1	1	0.1566323	1	1	1	2	1	1	1	1	1	1	1	13	1	1
1219	79	1	1	0.1566323	1	1	1	2	1	1	2	1	1	2	3	12	1	1
1220	79	1	1	0.1566323	1	1	1	2	1	1	2	1	2	2	3	11
1221	79	1	1	0.1566323	1	1	1	2	1	1	2	1	2	2	3	11
1222	79	1	1	0.1566323	1	1	1	2	1	1	2	1	2	2	3	14
1223	85	2	1	0.0508058	1	1	1	2	1	1	1	1	1	1	1	13	1	1
1224	79	1	2	0.0628558	2	3	1	1	1	3	1	1	1	1	1	24	1	1
1225	79	1	1	0.1566323	1	1	1	2	1	1	1	1	1	1	1	12	1	1
1226	79	1	1	0.1566323	1	1	1	2	1	1	1	1	1	1	1	14	1	1
1227	79	1	2	0.0628558	2	3	1	1	2	2	1	1	1	1	1	19	1	1
1228	86	2	1	0.0228569	1	1	1	2	1	1	2	1	2	2	3	11
1229	86	2	1	0.0228569	1	1	1	2	1	1	1	1	1	1	1	14	1	1
1230	86	2	1	0.0228569	1	1	1	2	1	1	1	1	1	1	1	13	1	1
1231	86	2	2	0.0335849	1	4	1	1	1	3	1	1	1	1	1	22	1	1
1232	86	2	2	0.0335849	1	4	1	2	1	3	1	1	1	1	1	20	1	1
1233	86	2	2	0.0335849	1	1	1	2	1	2	1	1	1	1	1	18	1	1
1234	85	2	2	0.0810699	1	3	1	2	1	2	1	1	1	1	1	15	1	1
1235	86	2	2	0.0335849	1	3	1	2	2	2	1	1	1	1	1	15	1	1
1236	86	2	2	0.0335849	1	4	1	1	1	3	1	1	1	1	1	22	1	1
1237	86	2	2	0.0335849	2	1	1	1	1	3	1	1	1	1	1	21	1	1
1238	86	2	2	0.0335849	2	1	1	1	1	4	2	1	2	2	3	27
1239	85	2	1	0.0508058	1	1	1	2	1	1	1	1	1	1	1	14	1	1
1240	85	2	2	0.0810699	1	4	1	2	1	4	1	1	1	1	1	26	1	1
1241	85	2	2	0.0810699	1	4	1	2	1	3	1	1	1	1	1	20	1	1
1242	85	2	1	0.0508058	1	1	1	2	1	1	1	1	1	1	1	14	1	1
1243	81	1	1	0.0604814	1	1	1	2	1	1	2	1	2	2	3	10
1244	81	1	1	0.0604814	1	1	1	2	1	1	2	1	2	2	3	11
1245	81	1	1	0.0604814	1	1	1	2	1	1	1	1	1	1	1	14	1	1
1246	82	1	2	0.0274627	1	3	1	1	1	2	1	1	1	1	1	19	1	1
1247	82	1	2	0.0274627	1	1	1	2	1	2	1	1	1	1	1	15	1	1
1248	82	1	1	0.0462159	1	1	1	2	1	1	2	1	2	2	3	11
1249	82	1	1	0.0462159	1	1	1	2	1	1	1	1	1	1	1	13	1	1
1250	82	1	1	0.0462159	1	1	1	2	1	1	2	1	2	2	3	10
1251	82	1	1	0.0462159	1	1	1	2	1	1	1	1	1	1	1	13	1	1
1252	82	1	2	0.0274627	2	1	1	1	1	4	2	1	2	2	3	26
1253	82	1	2	0.0274627	1	1	1	1	1	2	1	1	1	1	1	18	1	1
1254	81	1	1	0.0604814	1	1	1	2	1	1	1	1	1	1	1	13	1	1
1255	82	1	2	0.0274627	1	4	1	2	1	2	1	1	1	1	1	19	1	1
1256	82	1	1	0.0462159	1	1	1	2	1	1	2	1	1		4	11	1	1
1257	82	1	2	0.0274627	1	1	1	1	1	2	1	1	1	1	1	17	1	1
1258	82	1	1	0.0462159	1	1	1	2	1	1	1	1	1	1	1	12	1	1
1259	91	2	1	0.0480944	1	1	1	2	1	1	1	1	1	1	1	14	1	1
1260	91	2	1	0.0480944	1	1	1	2	1	1	1	1	1	1	1	10	1	1
1261	91	2	1	0.0480944	1	1	1	1	1	1	2	1	2	2	3	14
1262	91	2	2	0.0163308	1	3	1	1	1	2	1	1	1	1	1	15	1	1
1263	91	2	1	0.0480944	1	1	1	2	1	1	1	1	1	1	1	14	1	1
1264	91	2	2	0.0163308	1	1	1	1	1	2	1	1	1	1	1	15	1	1
1265	81	1	1	0.0604814	1	1	1	2	1	1	2	1	2	2	3	10
1266	91	2	1	0.0480944	1	1	1	2	1	1	1	1	1	1	1	14	1	1
1267	91	2	1	0.0480944	1	1	1	2	1	1	1	1	1	1	1	10	1	1
1268	91	2	1	0.0480944	1	1	1	1	1	1	2	1	2	2	3	13
1269	91	2	1	0.0480944	1	1	1	2	1	1	2	1	2	2	3	10
1270	91	2	2	0.0163308	1	3	1	1	1	2	1	1	1	1	1	18	1	1
1271	91	2	1	0.0480944	1	1	1	2	1	1	2	1	2	2	3	11
1272	91	2	1	0.0480944	1	1	1	2	1	1	1	1	1	1	1	14	1	1
1273	91	2	1	0.0480944	1	1	1	1	1	1	2	1	2	2	3	10
1274	91	2	1	0.0480944	1	1	1	2	1	1	2	1	2	2	3	10
1275	91	2	1	0.0480944	1	1	1	1	1	1	2	1	2	2	3	14
1276	81	1	1	0.0604814	1	1	1	2	1	1	2	1	2	2	3	10
1277	80	1	2	0.1354668	1	3	1	1	1	3	2	1	2	2	3	24
1278	80	1	1	0.4813874	1	1	1	2	1	1	1	1	1	1	1	13	1	1
1279	80	1	1	0.4813874	1	1	1	2	1	1	1	1	1	1	1	10	1	1
1280	80	1	1	0.4813874	1	1	1	1	1	1	1	1	1	1	1	10	1	1
1281	80	1	1	0.4813874	1	1	1	1	1	1	1	1	1	1	1	13	1	1
1282	80	1	1	0.4813874	1	1	1	2	1	1	2	1	2	2	3	12
1283	80	1	1	0.4813874	1	1	1	1	1	1	2	1	2	2	3	10
1284	80	1	1	0.4813874	1	1	1	1	1	1	1	1	1	1	1	14	1	1
1285	80	1	1	0.4813874	1	1	1	1	1	1	2	1	2	2	3	10
1286	80	1	1	0.4813874	1	1	1	2	1	1	1	1	1	1	1	13	1	1
1287	81	1	1	0.0604814	1	1	1	2	1	1	2	1	2	2	3	13
1288	80	1	1	0.4813874	1	1	1	2	1	1	1	1	1	1	1	12	1	1
1289	80	1	1	0.4813874	1	1	1	1	1	1	2	1	2	2	3	11
1290	80	1	1	0.4813874	1	1	1	2	1	1	1	1	1	1	1	14	1	1
1291	80	1	2	0.1354668	2	4	1	1	1	4	1	1	1	1	1	25	1	1
1292	80	1	1	0.4813874	1	1	1	2	1	1	1	1	1	1	1	12	1	1
1293	80	1	1	0.4813874	1	1	1	1	1	1	1	1	1	1	1	11	1	1
1294	80	1	1	0.4813874	1	1	1	1	1	1	1	1	1	1	1	14	1	1
1295	80	1	1	0.4813874	1	1	1	1	1	1	1	1	1	1	1	13	1	1
1296	80	1	1	0.4813874	1	1	3	2	1	1	2	1	2	2	3	11
1297	80	1	1	0.4813874	1	1	1	2	1	1	2	1	2	2	3	14
1298	81	1	1	0.0604814	1	1	1	2	1	1	2	1	2	2	3	14
1299	80	1	1	0.4813874	1	1	1	1	1	1	1	1	1	1	1	14	1	1
1300	91	2	2	0.0163308	2	3	1	1	1	3	2	1	2	2	3	23
1301	91	2	2	0.0163308	1	1	1	1	1	2	1	1	1	1	1	18	1	1
1302	92	2	1	0.0852372	1	1	1	2	1	1	1	1	1	1	1	11	1	1
1303	92	2	1	0.0852372	1	1	1	2	1	1	1	1	1	1	1	10	1	1
1304	81	1	2	0.0403949	1	1	1	1	1	3	1	1	1	1	1	22	1	1
1305	81	1	2	0.0403949	1	1	1	1	1	2	1	1	1	1	1	16	1	1
1306	81	1	2	0.0403949	1	4	1	1	1	3	2	1	2	2	3	24
1307	92	2	1	0.0852372	1	1	1	2	1	1	1	1	1	1	1	13	1	1
1308	92	2	1	0.0852372	1	1	1	1	1	1	1	1	1	1	1	10	1	1
1309	81	1	1	0.0604814	1	1	1	2	1	1	1	1	1	1	1	13	1	1
1310	92	2	2	0.0368364	2	1	1	1	1	3	1	1	1	1	1	24	1	1
1311	81	1	1	0.0604814	1	1	1	1	1	1	2	1	2	2	3	11
1312	81	1	1	0.0604814	1	1	1	2	1	1	1	1	1	1	1	11	1	1
1313	81	1	1	0.0604814	1	1	1	2	1	1	1	1	1	1	1	12	1	1
1314	81	1	1	0.0604814	1	1	1	2	1	1	1	1	1	1	1	12	1	1
1315	65	1	1	0.0631287	1	1	1	2	1	1	2	1	1		4	10	1	1
1316	65	1	2	0.0332128	1	1	1	2	1	3	1	1	1	1	1	22	1	1
1317	65	1	1	0.0631287	1	1	1	2	1	1	1	1	1	1	1	12	1	1
1318	65	1	1	0.0631287	1	1	1	2	1	1	1	1	1	1	1	14	1	1
1319	65	1	2	0.0332128	1	1	1	2	1	2	2	1	2	2	3	15
1320	65	1	2	0.0332128	1	3	1	2	1	2	1	1	1	1	1	16	1	1
1321	65	1	2	0.0332128	1	3	1	2	1	3	1	1	1	1	1	20	1	1
1322	65	1	1	0.0631287	1	1	1	2	1	1	1	1	1	1	1	12	1	1
1323	93	2	2	0.0134497	1	1	1	2	1	2	1	1	1	1	1	18	1	1
1324	93	2	2	0.0134497	1	4	1	2	1	3	1	1	1	1	1	24	1	1
1325	93	2	2	0.0134497	1	4	1	2	1	3	2	1	2	2	3	23
1326	65	1	2	0.0332128	1	1	1	2	1	2	1	1	1	1	1	16	1	1
1327	93	2	1	0.0166723	1	1	1	2	1	1	2	1	2	2	3	14
1328	93	2	1	0.0166723	1	1	1	2	1	1	1	1	1	1	1	11	1	1
1329	93	2	1	0.0166723	1	1	1	2	1	1	1	1	1	1	1	14	1	1
1330	93	2	1	0.0166723	1	1	1	2	1	1	1	1	1	1	1	14	1	1
1331	93	2	2	0.0134497	2	3	1	2	1	3	1	1	1	1	1	23	1	1
1332	93	2	1	0.0166723	1	1	1	2	1	1	1	1	1	1	1	12	1	1
1333	93	2	1	0.0166723	1	1	1	2	1	1	1	1	1	1	1	12	1	1
1334	93	2	2	0.0134497	1	1	1	2	1	2	1	1	1	1	1	15	1	1
1335	93	2	2	0.0134497	1	1	3	1	1	3	1	1	1	1	1	20	1	1
1336	65	1	1	0.0631287	1	1	1	2	1	1	1	1	1	1	1	11	1	1
1337	93	2	1	0.0166723	1	1	1	2	1	1	2	1	2	2	3	14
1338	93	2	1	0.0166723	1	1	1	2	1	1	1	1	1	1	1	13	1	1
1339	92	2	1	0.0852372	1	1	1	2	1	1	2	1	2	2	3	14
1340	92	2	1	0.0852372	1	1	1	2	1	1	2	1	2	2	3	14
1341	92	2	2	0.0368364	1	1	1	1	1	2	2	1	2	2	3	18
1342	92	2	1	0.0852372	1	1	1	2	1	1	1	1	1	1	1	13	1	1
1343	92	2	2	0.0368364	1	3	1	2	1	2	2	1	1		4	17	1	1
1344	92	2	2	0.0368364	1	1	1	2	1	2	1	1	1	1	1	15	1	1
1345	92	2	2	0.0368364	2	4	1	2	1	3	1	1	1	1	1	24	1	1
1346	92	2	2	0.0368364	1	3	1	2	1	2	1	1	1	1	1	15	1	1
1347	65	1	2	0.0332128	1	4	1	2	1	3	1	1	1	1	1	22	1	1
1348	78	1	1	0.1045655	1	1	1	2	1	1	2	1	2	2	3	10
1349	78	1	1	0.1045655	1	1	1	2	1	1	1	1	1	1	1	11	1	1
1350	78	1	1	0.1045655	1	1	1	2	1	1	1	1	1	1	1	10	2	2
1351	78	1	2	0.0246488	1	4	1	2	1	3	1	1	1	1	1	23	1	1
1352	78	1	1	0.1045655	1	1	1	2	1	1	1	1	1	1	1	14	1	1
1353	78	1	2	0.0246488	1	1	1	2	1	2	1	1	1	1	1	15	1	1
1354	78	1	1	0.1045655	1	1	1	2	1	1	2	1	2	2	3	10
1355	78	1	1	0.1045655	1	1	1	2	1	1	1	1	1	1	1	11	1	1
1356	78	1	2	0.0246488	1	1	1	2	1	2	2	1	2	2	3	18
1357	78	1	1	0.1045655	1	1	1	2	1	1	2	1	2	2	3	12
1358	65	1	1	0.0631287	1	1	1	2	1	1	1	1	1	1	1	13	1	1
1359	74	1	2	0.0134099	1	3	1	1	1	4	2	1	2	2	3	26
1360	74	1	1	0.0310296	1	1	1	2	1	1	1	1	1	1	1	12	1	1
1361	74	1	1	0.0310296	1	1	1	2	1	1	1	1	1	1	1	13	1	1
1362	74	1	1	0.0310296	1	1	1	2	1	1	2	1	2	2	3	11
1363	74	1	1	0.0310296	1	1	1	2	1	1	1	1	1	1	1	10	1	1
1364	74	1	1	0.0310296	1	1	1	2	1	1	2	1	2	2	3	13
1365	74	1	1	0.0310296	1	1	1	2	1	1	2	1	2	2	3	10
1366	74	1	1	0.0310296	1	1	1	2	1	1	1	1	1	1	1	12	1	1
1367	74	1	2	0.0134099	1	3	1	2	1	2	1	1	1	1	1	16	1	1
1368	74	1	2	0.0134099	1	3	1	2	1	2	1	1	1	1	1	16	1	1
1369	65	1	1	0.0631287	1	1	1	2	1	1	1	1	1	1	1	10	1	1
1370	74	1	1	0.0310296	1	1	1	2	1	1	1	1	1	1	1	11	1	1
1371	74	1	1	0.0310296	1	1	1	2	1	1	1	1	1	1	1	13	1	1
1372	74	1	1	0.0310296	1	1	1	2	1	1	1	1	1	1	1	14	1	1
1373	71	1	1	0.037032	1	1	1	2	1	1	1	1	1	1	1	12	1	1
1374	71	1	1	0.037032	1	1	1	2	1	1	1	1	1	1	1	10	1	1
1375	71	1	1	0.037032	1	1	1	2	1	1	1	1	1	1	1	13	1	1
1376	71	1	1	0.037032	1	1	1	2	1	1	1	1	1	1	1	10	1	1
1377	75	1	2	0.0239542	1	1	1	1	2	3	1	1	1	1	1	23	2	2
1378	75	1	2	0.0239542	1	1	1	2	1	2	1	1	1	1	1	15	1	1
1379	75	1	1	0.0332571	1	1	1	2	1	1	1	1	1	1	1	10	1	1
1380	65	1	1	0.0631287	1	1	1	2	1	1	1	1	1	1	1	10	1	1
1381	65	1	2	0.0332128	1	1	1	2	1	2	2	1	2	2	3	17
1382	65	1	2	0.0332128	1	1	1	2	1	2	1	1	1	1	1	19	1	1
1383	66	1	2	0.0162018	1	1	1	2	1	2	1	1	1	1	1	15	1	1
1384	70	1	2	0.0863106	1	3	1	2	1	2	2	1	2	2	3	16
1385	70	1	2	0.0863106	1	4	1	2	1	2	1	1	1	1	1	18	1	1
1386	70	1	1	0.146851	1	1	1	2	1	1	1	1	1	1	1	14	1	1
1387	70	1	1	0.146851	1	1	1	2	1	1	1	1	1	1	1	12	1	1
1388	70	1	1	0.146851	1	1	1	2	1	1	1	1	1	1	1	14	1	1
1389	70	1	2	0.0863106	2	1	1	1	1	4	1	1	1	1	1	27	1	1
1390	70	1	2	0.0863106	1	4	1	2	1	3	1	1	1	1	1	22	1	1
1391	67	1	1	0.0946304	1	1	1	2	1	1	1	1	1	1	1	12	1	1
1392	67	1	1	0.0946304	1	1	1	2	1	1	1	1	1	1	1	11	1	1
1393	67	1	1	0.0946304	1	1	3	2	1	1	1	1	1	1	1	13	1	1
1394	66	1	1	0.039833	1	1	1	2	1	1	2	1	2	2	3	11
1395	67	1	1	0.0946304	1	1	3	2	1	1	1	1	1	1	1	10	1	1
1396	67	1	1	0.0946304	1	1	1	2	1	1	1	1	1	1	1	14	1	1
1397	67	1	1	0.0946304	1	1	1	2	1	1	1	1	1	1	1	11	1	1
1398	67	1	1	0.0946304	1	1	1	2	1	1	1	1	1	1	1	13	1	1
1399	67	1	2	0.1106593	1	1	1	2	1	2	2	1	2	2	3	15
1400	67	1	1	0.0946304	1	1	1	2	1	1	1	1	1	1	1	13	1	1
1401	67	1	1	0.0946304	1	1	1	2	1	1	1	1	1	1	1	10	1	1
1402	67	1	2	0.1106593	1	3	1	2	1	3	1	1	1	1	1	20	1	1
1403	69	1	1	0.0373781	1	1	1	2	1	1	2	1	2	2	3	12
1404	70	1	2	0.0863106	1	3	1	2	1	2	1	1	1	1	1	16	1	1
1405	69	1	1	0.0373781	1	1	1	2	1	1	2	1	2	2	3	10
1406	69	1	1	0.0373781	1	1	1	2	1	1	2	1	2	2	3	10
1407	69	1	1	0.0373781	1	1	1	2	1	1	2	1	2	2	3	11
1408	69	1	1	0.0373781	1	1	1	2	1	1	2	1	2	2	3	11
1409	69	1	2	0.0305121	1	4	1	2	1	3	1	1	1	1	1	22	1	1
1410	69	1	2	0.0305121	1	1	1	2	1	2	2	1	2	2	3	16
1411	69	1	1	0.0373781	1	1	1	2	1	1	2	1	2	2	3	13
1412	69	1	2	0.0305121	1	1	1	2	1	2	2	1	2	2	3	17
1413	69	1	1	0.0373781	1	1	1	2	1	1	2	1	2	2	3	10
1414	69	1	1	0.0373781	1	1	1	2	1	1	1	1	1	1	1	11	1	1
1415	70	1	1	0.146851	1	1	1	2	1	1	2	1	2	2	3	10
1416	69	1	1	0.0373781	1	1	1	2	1	1	2	1	2	2	3	11
1417	69	1	2	0.0305121	1	3	1	2	1	3	1	1	1	1	1	20	1	1
1418	66	1	1	0.039833	1	1	1	2	1	1	1	1	1	1	1	13	1	1
1419	66	1	2	0.0162018	1	1	1	1	1	3	1	1	1	1	1	20	1	1
1420	66	1	2	0.0162018	1	1	1	2	1	2	1	1	1	1	1	17	1	1
1421	69	1	2	0.0305121	1	1	1	2	1	2	2	1	2	2	3	15
1422	69	1	2	0.0305121	1	3	1	2	1	3	1	1	1	1	1	21	1	1
1423	70	1	1	0.146851	1	1	1	2	1	1	1	1	1	1	1	13	1	1
1424	70	1	1	0.146851	1	1	1	2	1	1	1	1	1	1	1	11	1	1
1425	70	1	1	0.146851	1	1	1	2	1	1	1	1	1	1	1	13	1	1
1426	70	1	1	0.146851	1	1	1	2	1	1	1	1	1	1	1	11	1	1
1427	70	1	1	0.146851	1	1	1	2	1	1	1	1	1	1	1	14	1	1
1428	84	1	1	0.0477993	1	1	1	2	1	1	2	1	2	2	3	12
1429	84	1	1	0.0477993	1	1	1	2	1	1	2	1	2	2	3	11
1430	84	1	1	0.0477993	1	1	1	2	1	1	2	1	2	2	3	13
1431	84	1	2	0.0284035	1	3	1	2	1	2	1	1	1	1	1	17	1	1
1432	84	1	1	0.0477993	1	1	1	2	1	1	1	1	1	1	1	14	1	1
1433	84	1	2	0.0284035	1	3	1	2	1	2	2	1	1		4	15	1	1
1434	84	1	1	0.0477993	1	1	1	2	1	1	2	1	2	2	3	10
1435	92	2	2	0.0368364	1	1	1	2	1	2	1	1	1	1	1	15	1	1
1436	92	2	1	0.0852372	1	1	1	2	1	1	1	1	1	1	1	11	1	1
1437	92	2	1	0.0852372	1	1	1	2	1	1	1	1	1	1	1	10	1	1
1438	64	1	1	0.0264228	1	1	1	2	1	1	1	1	1	1	1	14	1	1
1439	92	2	1	0.0852372	1	1	1	2	1	1	1	1	1	1	1	10	1	1
1440	92	2	1	0.0852372	1	1	1	2	1	1	2	1	2	2	3	10
1441	92	2	1	0.0852372	1	1	1	2	1	1	1	1	1	1	1	10	1	1
1442	92	2	1	0.0852372	1	1	1	2	1	1	1	1	1	1	1	12	1	1
1443	64	1	2	0.0247411	1	3	1	2	1	2	2	1	2	2	3	17
1444	64	1	1	0.0264228	1	1	1	2	1	1	1	1	1	1	1	13	1	1
1445	87	2	1	0.0758878	1	1	1	2	1	1	1	1	1	1	1	10	1	1
1446	87	2	1	0.0758878	1	1	1	1	1	1	1	1	1	1	1	10	1	1
1447	87	2	2	0.0367315	1	1	1	1	1	2	1	1	1	1	1	15	1	1
1448	87	2	1	0.0758878	1	1	1	2	1	1	1	1	1	1	1	13	1	1
1449	64	1	1	0.0264228	1	1	1	2	1	1	1	1	1	1	1	10	1	1
1450	87	2	2	0.0367315	1	3	1	2	1	2	1	1	1	1	1	18	1	1
1451	87	2	2	0.0367315	1	3	1	2	1	2	2	1	2	2	3	15
1452	87	2	1	0.0758878	1	1	1	2	1	1	1	1	1	1	1	12	1	1
1453	87	2	1	0.0758878	1	1	1	2	2	1	1	1	1	1	1	11	1	1
1454	87	2	1	0.0758878	1	1	1	2	1	1	1	1	1	1	1	14	1	1
1455	87	2	1	0.0758878	1	1	1	2	1	1	1	1	1	1	1	13	1	1
1456	87	2	1	0.0758878	1	1	1	1	1	1	1	1	1	1	1	14	1	1
1457	63	1	1	0.0411467	1	1	1	2	1	1	1	1	1	1	1	11	1	1
1458	63	1	2	0.0260804	1	1	1	1	1	2	1	1	1	1	1	18	1	1
1459	63	1	1	0.0411467	1	1	1	2	1	1	2	1	2	2	3	10
1460	64	1	2	0.0247411	2	1	1	1	1	4	2	1	2	2	3	29
1461	63	1	1	0.0411467	1	1	1	2	1	1	1	1	1	1	1	13	1	1
1462	63	1	2	0.0260804	1	3	1	1	1	4	1	1	1	1	1	25	1	1
1463	63	1	2	0.0260804	1	3	1	1	1	2	1	1	1	1	1	15	1	1
1464	63	1	1	0.0411467	1	1	1	1	1	1	1	1	1	1	1	13	1	1
1465	63	1	2	0.0260804	1	1	3	1	1	2	1	1	1	1	1	16	1	1
1466	63	1	1	0.0411467	1	1	1	2	1	1	2	1	2	2	3	12
1467	87	2	1	0.0758878	1	1	3	2	1	1	1	1	1	1	1	13	1	1
1468	63	1	2	0.0260804	1	3	1	2	1	2	2	1	2	2	3	18
1469	63	1	1	0.0411467	1	1	1	2	1	1	1	1	1	1	1	13	1	1
1470	63	1	1	0.0411467	1	1	1	2	1	1	1	1	1	1	1	10	1	1
1471	64	1	1	0.0264228	1	1	1	2	1	1	1	1	1	1	1	10	1	1
1472	87	2	1	0.0758878	1	1	1	2	1	1	2	1	2	2	3	14
1473	87	2	2	0.0367315	1	1	1	1	1	3	1	1	1	1	1	21	1	1
1474	87	2	1	0.0758878	1	1	1	2	1	1	2	1	2	2	3	12
1475	87	2	1	0.0758878	1	1	1	2	1	1	2	1	2	2	3	14
1476	63	1	2	0.0260804	1	3	1	2	1	3	2	1	2	2	3	20
1477	63	1	1	0.0411467	1	1	1	2	1	1	2	1	2	2	3	12
1478	63	1	1	0.0411467	1	1	1	2	1	1	2	1	2	2	3	11
1479	71	1	2	0.0168462	1	3	1	2	1	2	1	1	1	1	1	17	1	1
1480	71	1	2	0.0168462	1	3	1	1	1	4	1	1	1	1	1	26	1	1
1481	71	1	1	0.037032	1	1	1	2	1	1	1	1	1	1	1	12	1	1
1482	64	1	2	0.0247411	1	1	1	2	1	2	1	1	1	1	1	16	1	1
1483	63	1	2	0.0260804	1	1	1	1	1	3	1	1	1	1	1	21	1	1
1484	87	2	1	0.0758878	1	1	1	2	1	1	1	1	1	1	1	12	1	1
1485	87	2	2	0.0367315	1	3	1	1	1	4	2	1	1		4	25	1	1
1486	87	2	1	0.0758878	1	1	1	2	1	1	1	1	1	1	1	13	1	1
1487	87	2	1	0.0758878	1	1	1	2	1	1	2	1	2	2	3	12
1488	64	1	1	0.0264228	1	1	1	2	1	1	2	1	2	2	3	11
1489	64	1	2	0.0247411	1	4	1	2	1	3	2	1	2	2	3	20
1490	84	1	1	0.0477993	1	1	1	2	1	1	2	1	2	2	3	13
1491	54	2	1	0.0071978	1	1	1	2	1	1	2	2	2	2	3	10
1492	37	1	1	0.0238782	1	1	1	2	1	1	1	2	1	1	1	12	2	2
1493	37	1	1	0.0238782	1	1	1	2	1	1	2	2	2	2	3	12
1494	37	1	1	0.0238782	1	1	1	2	1	1	1	2	1	1	1	11	1	1
1495	37	1	1	0.0238782	1	1	1	2	1	1	1	2	1	1	1	10	1	1
1496	37	1	1	0.0238782	1	1	1	2	1	1	1	2	1	1	1	13	1	1
1497	37	1	1	0.0238782	1	1	1	2	1	1	2	2	2	2	3	10
1498	37	1	2	0.0117935	1	3	1	2	1	2	1	2	1	1	1	16	2	2
1499	57	2	1	0.0645966	1	1	1	2	1	1	1	2	1	1	1	12	1	1
1500	57	2	2	0.1178689	1	1	1	2	1	2	1	2	1	1	1	17	1	1
1501	57	2	2	0.1178689	1	1	1	2	1	2	1	2	1	1	1	19	1	1
1502	54	2	2	0.0466594	2	3	1	1	1	3	2	2	1		4	20	1	1
1503	57	2	2	0.1178689	1	3	1	2	1	2	1	2	1	1	1	16	2	2
1504	57	2	1	0.0645966	1	1	1	2	1	1	1	2	1	1	1	13	1	1
1505	57	2	1	0.0645966	1	1	1	2	2	1	1	2	1	1	1	14	1	1
1506	41	1	2	0.0452764	2	1	1	1	1	4	1	2	1	1	1	28	1	1
1507	41	1	2	0.0452764	1	1	1	2	1	2	2	2	2	2	3	17
1508	41	1	1	0.0967077	1	1	1	2	1	1	1	2	1	1	1	11	1	1
1509	41	1	2	0.0452764	1	1	1	2	1	2	1	2	1	1	1	16	1	1
1510	41	1	1	0.0967077	1	1	1	2	1	1	1	2	1	1	1	10	1	1
1511	41	1	1	0.0967077	1	1	1	2	1	1	1	2	1	1	1	10	1	1
1512	41	1	1	0.0967077	1	1	1	2	1	1	1	2	1	1	1	13	1	1
1513	54	2	2	0.0466594	1	4	1	2	1	3	1	2	1	1	1	22	1	1
1514	41	1	2	0.0452764	1	1	1	2	1	2	1	2	1	1	1	15	1	1
1515	41	1	1	0.0967077	1	1	1	2	1	1	1	2	1	1	1	10	1	1
1516	41	1	1	0.0967077	1	1	1	2	1	1	1	2	1	1	1	13	1	1
1517	41	1	1	0.0967077	1	1	1	2	1	1	1	2	1	1	1	10	1	1
1518	41	1	1	0.0967077	1	1	1	2	1	1	1	2	1	1	1	11	1	1
1519	41	1	2	0.0452764	1	1	1	2	1	2	1	2	1	1	1	15	1	1
1520	41	1	2	0.0452764	1	1	1	2	1	2	1	2	1	1	1	16	1	1
1521	41	1	1	0.0967077	1	1	1	2	1	1	1	2	1	1	1	13	1	1
1522	41	1	1	0.0967077	1	1	1	2	1	1	2	2	2	2	3	10
1523	41	1	1	0.0967077	1	1	1	2	1	1	2	2	2	2	3	10
1524	54	2	2	0.0466594	1	3	1	1	2	3	1	2	1	1	1	21	1	1
1525	37	1	1	0.0238782	1	1	1	2	1	1	2	2	2	2	3	10
1526	54	2	2	0.0466594	2	4	1	1	1	4	2	2	2	2	3	27
1527	37	1	2	0.0117935	1	3	1	2	1	2	1	2	1	1	1	18	1	1
1528	37	1	2	0.0117935	1	3	1	2	1	2	1	2	1	1	1	18	1	1
1529	37	1	1	0.0238782	1	1	1	2	1	1	1	2	1	1	1	10	1	1
1530	37	1	2	0.0117935	1	1	1	2	1	4	2	2	2	2	3	27
1531	58	2	2	0.0460429	1	3	1	1	2	3	2	2	1		4	21	2	2
1532	35	1	1	0.04654	1	1	1	2	1	1	2	2	2	2	3	10
1533	35	1	2	0.0402258	1	4	1	1	1	4	2	2	1		4	26	1	1
1534	35	1	2	0.0402258	1	3	1	2	1	2	1	2	1	1	1	16	1	1
1535	35	1	1	0.04654	1	1	1	2	1	1	2	2	2	2	3	12
1536	35	1	1	0.04654	1	1	1	2	1	1	2	2	2	2	3	10
1537	35	1	2	0.0402258	1	4	1	2	1	2	1	2	1	1	1	19	1	1
1538	35	1	2	0.0402258	1	1	1	2	1	2	1	2	1	1	1	17	1	1
1539	35	1	2	0.0402258	1	1	1	1	1	2	2	2	1		4	17	1	1
1540	35	1	1	0.04654	1	1	1	2	1	1	2	2	2	2	3	10
1541	35	1	2	0.0402258	1	3	1	2	1	2	1	2	1	1	1	18	1	1
1542	58	2	2	0.0460429	1	1	1	2	2	3	2	2	1		4	22	2	2
1543	40	1	1	0.078923	1	1	1	2	1	1	2	2	2	2	3	12
1544	40	1	1	0.078923	1	1	1	2	1	1	1	2	1	1	1	12	1	1
1545	40	1	1	0.078923	1	1	1	2	1	1	2	2	2	2	3	11
1546	40	1	1	0.078923	1	1	1	2	1	1	1	2	1	1	1	14	1	1
1547	40	1	2	0.031007	2	1	1	1	2	4	2	2	1		4	26	2	2
1548	40	1	1	0.078923	1	1	1	2	1	1	1	2	1	1	1	11	1	1
1549	40	1	1	0.078923	1	1	1	2	1	1	2	2	2	2	3	11
1550	40	1	1	0.078923	1	1	1	2	1	1	2	2	2		4	10
1551	40	1	2	0.031007	2	1	1	1	1	4	1	2	1	1	1	29	1	1
1552	40	1	1	0.078923	1	1	1	2	1	1	1	2	1	1	1	11	1	1
1553	58	2	2	0.0460429	1	4	1	2	1	2	1	2	1	1	1	19	1	1
1554	40	1	1	0.078923	1	1	1	2	1	1	2	2	2	2	3	12
1555	40	1	2	0.031007	1	3	1	2	1	2	1	2	1	1	1	17	1	1
1556	40	1	1	0.078923	1	1	1	2	1	1	1	2	1	1	1	14	1	1
1557	60	2	1	0.0600861	1	1	1	2	2	1	2	2	2	2	3	12
1558	60	2	1	0.0600861	1	1	1	2	2	1	2	2	2	2	3	10
1559	60	2	1	0.0600861	1	1	1	2	1	1	1	2	1	1	1	14	1	1
1560	60	2	2	0.059924	1	1	1	2	1	2	2	2	2	2	3	17
1561	60	2	2	0.059924	1	3	1	2	1	2	1	2	1	1	1	19	1	1
1562	60	2	1	0.0600861	1	1	1	2	1	1	1	2	1	1	1	12	1	1
1563	60	2	2	0.059924	1	1	1	2	1	2	2	2	2	2	3	15
1564	58	2	2	0.0460429	2	4	1	1	1	4	2	2	1		4	27	1	1
1565	60	2	1	0.0600861	1	1	1	2	2	1	2	2	2	2	3	10
1566	60	2	2	0.059924	1	1	1	2	1	2	1	2	1	1	1	17	1	1
1567	60	2	1	0.0600861	1	1	1	2	1	1	1	2	1	1	1	12	1	1
1568	60	2	2	0.059924	1	1	1	1	2	3	1	2	2	1	1	24
1569	60	2	2	0.059924	1	3	1	2	2	2	2	2	1		4	16	1	1
1570	60	2	2	0.059924	1	1	3	1	2	3	2	2	1		4	22	2	2
1571	60	2	2	0.059924	1	1	1	2	1	2	1	2	1	1	1	17	1	1
1572	60	2	2	0.059924	1	3	1	1	1	3	2	2	1		4	22	1	1
1573	60	2	2	0.059924	1	4	1	1	1	4	2	2	1		4	26	1	1
1574	58	2	2	0.0460429	1	1	1	1	1	3	2	2	2		4	22
1575	58	2	2	0.0460429	1	3	1	1	1	3	1	2	1	1	1	23	1	1
1576	58	2	2	0.0460429	1	3	1	1	1	3	2	2	1		4	24	1	1
1577	58	2	2	0.0460429	2	1	1	1	1	4	2	2	2		4	28
1578	35	1	1	0.04654	1	1	1	2	1	1	2	2	1		4	13	1	1
1579	58	2	1	0.0026635	1	1	1	2	1	1	2	2	2	2	3	10
1580	58	2	2	0.0460429	1	3	1	1	2	3	1	2	1	1	1	23	1	1
1581	58	2	2	0.0460429	1	1	1	1	2	2	1	2	1	1	1	19	2	2
1582	58	2	2	0.0460429	1	1	1	1	2	3	1	2	1	1	1	22	1	1
1583	58	2	2	0.0460429	1	4	1	2	2	3	1	2	1	1	1	23	1	1
1584	35	1	1	0.04654	1	1	1	2	1	1	1	2	1	1	1	13	1	1
1585	35	1	2	0.0402258	1	3	1	1	2	3	1	2	1	1	1	20	1	1
1586	35	1	2	0.0402258	1	1	1	1	1	3	1	2	1	1	1	23	1	1
1587	35	1	1	0.04654	1	1	1	2	1	1	1	2	1	1	1	14	1	1
1588	35	1	1	0.04654	1	1	1	2	1	1	1	2	1	1	1	13	1	1
1589	35	1	1	0.04654	1	1	1	2	1	1	1	2	1	1	1	11	1	1
1590	58	2	2	0.0460429	1	3	3	1	1	3	1	2	1	1	1	21	1	1
1591	35	1	1	0.04654	1	1	1	2	1	1	1	2	1	1	1	13	1	1
1592	35	1	1	0.04654	1	1	1	2	1	1	1	2	1	1	1	12	1	1
1593	35	1	2	0.0402258	2	3	1	1	1	3	1	2	1	1	1	23	1	1
1594	35	1	2	0.0402258	1	3	1	1	1	2	1	2	1	1	1	19	1	1
1595	35	1	2	0.0402258	1	3	1	2	1	2	1	2	1	1	1	17	1	1
1596	35	1	1	0.04654	1	1	1	2	1	1	1	2	1	1	1	13	1	1
1597	40	1	1	0.078923	1	1	1	2	1	1	1	2	1	1	1	13	1	1
1598	40	1	1	0.078923	1	1	1	2	1	1	2	2	2	2	3	10
1599	40	1	2	0.031007	1	1	1	2	1	2	1	2	1	1	1	15	1	1
1600	40	1	1	0.078923	1	1	1	2	1	1	1	2	1	1	1	12	1	1
1601	58	2	2	0.0460429	1	3	1	2	1	2	2	2	2	2	3	16
1602	40	1	2	0.031007	2	1	1	2	1	4	2	2	2		4	28
1603	40	1	1	0.078923	1	1	1	2	1	1	1	2	1	1	1	13	1	1
1604	40	1	2	0.031007	1	3	1	2	1	2	1	2	1	1	1	17	1	1
1605	40	1	2	0.031007	1	3	1	2	1	2	1	2	1	1	1	18	1	1
1606	40	1	1	0.078923	1	1	1	2	1	1	1	2	1	1	1	12	1	1
1607	40	1	1	0.078923	1	1	1	2	1	1	2	2	2	2	3	13
1608	40	1	1	0.078923	1	1	1	2	1	1	2	2	2	2	3	13
1609	40	1	2	0.031007	1	4	1	2	1	3	1	2	1	1	1	24	1	1
1610	40	1	2	0.031007	1	3	1	2	1	2	2	2	2		4	16
1611	40	1	1	0.078923	1	1	1	2	1	1	1	2	1	1	1	11	1	1
1612	58	2	2	0.0460429	2	3	1	1	2	4	1	2	1	1	1	28	1	1
1613	40	1	1	0.078923	1	1	1	2	1	1	1	2	1	1	1	12	1	1
1614	40	1	1	0.078923	1	1	1	2	1	1	1	2	1	1	1	13	1	1
1615	40	1	1	0.078923	1	1	1	2	1	1	1	2	1	1	1	14	1	1
1616	60	2	1	0.0600861	1	1	1	2	1	1	1	2	1	1	1	12	1	1
1617	60	2	2	0.059924	1	3	1	2	1	2	1	2	1	1	1	19	1	1
1618	60	2	1	0.0600861	1	1	1	2	1	1	1	2	1	1	1	12	1	1
1619	60	2	1	0.0600861	1	1	1	2	2	1	1	2	1	1	1	12	1	1
1620	60	2	2	0.059924	1	1	1	1	1	2	2	2	2		4	19
1621	60	2	2	0.059924	1	1	1	1	1	2	2	2	2	2	3	17
1622	60	2	1	0.0600861	1	1	1	2	1	1	1	2	1	1	1	13	1	1
1623	58	2	2	0.0460429	1	4	1	2	1	3	2	2	2	2	3	23
1624	60	2	2	0.059924	1	1	1	1	1	4	1	2	1	1	1	25	1	1
1625	60	2	1	0.0600861	1	1	1	2	1	1	1	2	1	1	1	12	1	1
1626	60	2	1	0.0600861	1	1	1	2	1	1	1	2	1	1	1	12	1	1
1627	60	2	2	0.059924	1	1	1	2	1	2	1	2	1	1	1	16	1	1
1628	40	1	2	0.031007	1	3	1	2	1	2	2	2	2	2	3	17
1629	60	2	1	0.0600861	1	1	1	2	1	1	2	2	2	2	3	10
1630	35	1	2	0.0402258	1	3	1	1	1	3	1	2	1	1	1	23	2	2
1631	40	1	1	0.078923	1	1	1	2	1	1	1	2	1	1	1	11	1	1
1632	45	1	2	0.0365226	1	3	1	1	1	3	2	2	2	2	3	24
1633	58	2	2	0.0460429	2	3	1	1	1	4	1	2	1	1	1	28	1	1
1634	58	2	2	0.0460429	2	1	1	1	1	3	1	2	1	1	1	21	1	1
1635	58	2	2	0.0460429	1	1	1	2	2	2	1	2	1	1	1	16	1	1
1636	58	2	2	0.0460429	2	1	1	1	1	4	2	2	2	2	3	25
1637	56	2	1	0.0109994	1	1	1	2	1	1	2	2	2	2	3	11
1638	56	2	2	0.0110916	1	1	3	2	1	3	2	2	2	2	3	20
1639	56	2	1	0.0109994	1	1	1	2	1	1	1	2	1	1	1	12	1	1
1640	56	2	1	0.0109994	1	1	1	2	1	1	2	2	2	2	3	14
1641	56	2	1	0.0109994	1	1	1	2	1	1	2	2	2	2	3	10
1642	49	2	2	0.0153847	1	3	1	2	1	2	1	2	1	1	1	15	1	1
1643	49	2	1	0.0279709	1	1	1	2	1	1	1	2	1	1	1	14	1	1
1644	49	2	1	0.0279709	1	1	1	2	1	1	1	2	1	1	1	12	1	1
1645	51	2	1	0.1109304	1	1	1	2	1	1	1	2	1	1	1	13	1	1
1646	51	2	2	0.2037455	1	4	1	2	1	3	1	2	1	1	1	24	1	1
1647	51	2	2	0.2037455	1	1	1	2	1	2	1	2	1	1	1	17	1	1
1648	56	2	2	0.0110916	1	3	1	2	1	4	1	2	1	1	1	25	2	2
1649	51	2	2	0.2037455	1	3	1	2	1	2	1	2	1	1	1	17	1	1
1650	51	2	1	0.1109304	1	1	1	2	1	1	2	2	2	2	3	12
1651	51	2	1	0.1109304	1	1	1	2	1	1	1	2	1	1	1	11	1	1
1652	51	2	2	0.2037455	2	1	1	2	1	3	2	2	1		4	21	1	1
1653	51	2	1	0.1109304	1	1	1	2	1	1	2	2	2	2	3	10
1654	51	2	2	0.2037455	1	4	1	2	2	4	1	2	1	1	1	25	1	1
1655	51	2	2	0.2037455	1	4	1	1	1	4	2	2	1		4	26	1	1
1656	61	2	1	0.0379226	1	1	1	2	1	1	1	2	1	1	1	11	1	1
1657	61	2	1	0.0379226	1	1	1	2	1	1	1	2	1	1	1	14	1	1
1658	61	2	1	0.0379226	1	1	1	2	1	1	2	2	2	2	3	12
1659	56	2	1	0.0109994	1	1	1	2	1	1	2	2	2	2	3	10
1660	61	2	2	0.0116307	1	3	1	2	1	3	1	2	1	1	1	24	1	1
1661	61	2	1	0.0379226	1	1	1	2	1	1	1	2	1	1	1	12	1	1
1662	61	2	1	0.0379226	1	1	1	2	1	1	1	2	1	1	1	13	1	1
1663	61	2	2	0.0116307	1	1	1	2	1	2	2	2	2	2	3	15
1664	61	2	1	0.0379226	1	1	1	2	1	1	2	2	1		4	12	1	1
1665	61	2	1	0.0379226	1	1	1	2	1	1	1	2	1	1	1	10	1	1
1666	61	2	1	0.0379226	1	1	1	2	1	1	2	2	2		4	10
1667	61	2	1	0.0379226	1	1	1	2	1	1	2	2	2	2	3	13
1668	61	2	1	0.0379226	1	1	1	2	1	1	1	2	1	1	1	10	1	1
1669	61	2	1	0.0379226	1	1	1	2	1	1	1	2	1	1	1	13	1	1
1670	56	2	2	0.0110916	2	3	1	2	1	4	1	2	1	1	1	27	1	1
1671	61	2	1	0.0379226	1	1	1	2	1	1	1	2	1	1	1	13	1	1
1672	61	2	2	0.0116307	2	1	1	2	1	4	1	2	1	1	1	27	1	1
1673	61	2	2	0.0116307	1	1	1	2	1	4	1	2	1	1	1	29	1	1
1674	51	2	2	0.2037455	2	3	1	2	1	4	1	2	1	1	1	27	1	1
1675	49	2	2	0.0153847	1	3	1	2	1	3	1	2	1	1	1	20	1	1
1676	49	2	1	0.0279709	1	1	1	2	1	1	2	2	2	2	3	10
1677	61	2	1	0.0379226	1	1	1	2	1	1	1	2	1	1	1	14	1	1
1678	61	2	1	0.0379226	1	1	1	2	1	1	1	2	1	1	1	12	1	1
1679	61	2	1	0.0379226	1	1	1	2	1	1	2	2	2	2	3	12
1680	61	2	1	0.0379226	1	1	1	2	1	1	1	2	1	1	1	10	1	1
1681	56	2	2	0.0110916	1	1	1	2	1	2	2	2	2	2	3	16
1682	59	2	2	0.0573823	1	4	1	2	1	3	1	2	1	1	1	23	1	1
1683	59	2	2	0.0573823	2	1	1	2	2	4	2	2	1		4	25	1	1
1684	59	2	2	0.0573823	1	1	1	2	1	2	1	2	1	1	1	16	1	1
1685	59	2	2	0.0573823	1	4	1	2	1	4	1	2	1	1	1	26	1	1
1686	56	2	1	0.0109994	1	1	1	2	1	1	2	2	2	2	3	11
1687	59	2	2	0.0573823	2	1	1	2	1	4	1	2	1	1	1	27	1	1
1688	61	2	1	0.0379226	1	1	1	2	1	1	1	2	1	1	1	13	1	1
1689	61	2	2	0.0116307	1	1	3	2	1	2	1	2	1	1	1	15	2	2
1690	49	2	2	0.0153847	1	3	1	2	2	3	2	2	1		4	22	1	1
1691	50	2	2	0.0333874	1	3	1	2	2	3	1	2	1	1	1	22	1	1
1692	56	2	2	0.0110916	1	4	1	2	1	3	2	2	1		4	22	1	1
1693	56	2	2	0.0110916	2	1	1	2	1	4	2	2	2	2	3	27
1694	56	2	2	0.0110916	1	1	1	2	1	2	1	2	1	1	1	17	1	1
1695	56	2	2	0.0110916	2	1	1	1	1	4	1	2	1	1	1	26	2	2
1696	50	2	2	0.0333874	1	3	1	2	1	2	1	2	1	1	1	15	2	2
1697	50	2	1	0.0482852	1	1	1	2	1	1	2	2	2	2	3	10
1698	52	2	2	0.0230186	2	3	1	1	1	3	2	2	2	2	3	23
1699	52	2	1	0.0310705	1	1	1	2	2	1	2	2	2	2	3	12
1700	52	2	2	0.0230186	1	3	1	2	1	3	1	2	1	1	1	20	1	1
1701	52	2	1	0.0310705	1	1	1	2	1	1	1	2	1	1	1	13	1	1
1702	52	2	1	0.0310705	1	1	1	2	1	1	2	2	2	2	3	13
1703	52	2	1	0.0310705	1	1	1	2	1	1	2	2	1		4	14	2	2
1704	46	1	2	0.0440219	1	4	1	2	1	3	2	2	2	2	3	21
1705	46	1	2	0.0440219	1	3	1	2	1	3	1	2	1	1	1	20	1	1
1706	46	1	1	0.0407456	1	1	1	2	1	1	2	2	2	2	3	11
1707	50	2	1	0.0482852	1	1	1	2	1	1	1	2	1	1	1	10	2	2
1708	46	1	1	0.0407456	1	1	1	2	1	1	2	2	2		4	12
1709	46	1	1	0.0407456	1	1	1	2	1	1	2	2	2	2	3	12
1710	46	1	2	0.0440219	1	3	1	2	1	2	2	2	2	2	3	18
1711	46	1	1	0.0407456	1	1	1	2	1	1	1	2	1	1	1	14	1	1
1712	32	1	2	0.0295383	1	3	1	1	1	3	1	2	1	1	1	22	1	1
1713	32	1	1	0.0493637	1	1	1	2	1	1	1	2	1	1	1	11	1	1
1714	32	1	1	0.0493637	1	1	1	2	1	1	1	2	1	1	1	14	1	1
1715	32	1	1	0.0493637	1	1	1	2	1	1	1	2	1	1	1	11	1	1
1716	32	1	2	0.0295383	2	1	1	1	1	2	1	2	1	1	1	19	1	1
1717	32	1	1	0.0493637	1	1	1	2	2	1	2	2	1		4	10	2	2
1718	50	2	2	0.0333874	1	1	1	2	1	2	1	2	1	1	1	15	2	2
1719	50	2	2	0.0333874	1	1	1	1	2	3	1	2	1	1	1	22	1	1
1720	50	2	2	0.0333874	1	3	1	1	1	3	1	2	1	1	1	22	1	1
1721	50	2	2	0.0333874	2	1	1	1	2	4	1	2	1	1	1	29	2	2
1722	50	2	2	0.0333874	1	1	1	2	2	2	1	2	1	1	1	16	1	1
1723	50	2	1	0.0482852	1	1	3	2	1	1	1	2	1	1	1	12	1	1
1724	50	2	2	0.0333874	1	1	1	1	1	3	2	2	2	2	3	20
1725	96	1	1	0.0513905	1	1	1	2	1	1	1	3	1	1	1	14	1	1
1726	96	1	2	0.0273343	1	1	1	2	1	4	1	3	1	1	1	25	1	1
1727	96	1	1	0.0513905	1	1	1	2	1	1	1	3	1	1	1	14	1	1
1728	96	1	1	0.0513905	1	1	1	2	1	1	1	3	1	1	1	14	1	1
1729	96	1	1	0.0513905	1	1	1	2	1	1	1	3	1	1	1	11	1	1
1730	96	1	2	0.0273343	1	1	1	2	1	2	1	3	1	1	1	16	1	1
1731	96	1	2	0.0273343	1	1	1	2	1	2	1	3	1	1	1	15	1	1
1732	96	1	2	0.0273343	1	1	1	2	1	2	1	3	1	1	1	15	1	1
1733	96	1	2	0.0273343	2	1	1	1	1	4	1	3	1	1	1	27	2	2
1734	96	1	1	0.0513905	1	1	1	2	1	1	1	3	1	1	1	13	1	1
1735	96	1	1	0.0513905	1	1	1	2	1	1	1	3	1	1	1	12	1	1
1736	96	1	1	0.0513905	1	1	1	2	1	1	1	3	1	1	1	10	1	1
1737	96	1	1	0.0513905	1	1	1	2	1	1	1	3	1	1	1	11	1	1
1738	102	1	2	0.0302565	2	1	1	1	2	4	1	3	1	1	1	29	2	2
1739	102	1	1	0.1050176	1	1	1	2	1	1	1	3	1	1	1	12	1	1
1740	102	1	1	0.1050176	1	1	1	2	1	1	1	3	1	1	1	14	1	1
1741	102	1	1	0.1050176	1	1	1	2	1	1	1	3	1	1	1	10	1	1
1742	102	1	2	0.0302565	1	3	1	2	2	2	1	3	1	1	1	19	2	2
1743	102	1	1	0.1050176	1	1	1	2	1	1	1	3	1	1	1	10	1	1
1744	102	1	1	0.1050176	1	1	1	2	1	1	1	3	1	1	1	13	1	1
1745	102	1	1	0.1050176	1	1	1	2	1	1	1	3	1	1	1	12	1	1
1746	102	1	1	0.1050176	1	1	1	2	1	1	1	3	1	1	1	11	1	1
1747	96	1	2	0.0273343	1	3	1	2	1	3	1	3	1	1	1	21	1	1
1748	102	1	1	0.1050176	1	1	1	2	1	1	1	3	1	1	1	10	1	1
1749	102	1	2	0.0302565	1	3	1	2	1	2	1	3	1	1	1	17	1	1
1750	102	1	1	0.1050176	1	1	1	2	1	1	1	3	1	1	1	10	1	1
1751	102	1	1	0.1050176	1	1	1	2	1	1	1	3	1	1	1	13	1	1
1752	102	1	1	0.1050176	1	1	1	2	1	1	1	3	1	1	1	10	1	1
1753	102	1	1	0.1050176	1	1	1	2	1	1	1	3	1	1	1	13	1	1
1754	102	1	1	0.1050176	1	1	1	2	1	1	1	3	1	1	1	12	1	1
1755	102	1	1	0.1050176	1	1	1	2	1	1	2	3	2	2	3	10
1756	102	1	1	0.1050176	1	1	1	2	1	1	1	3	1	1	1	13	1	1
1757	102	1	1	0.1050176	1	1	1	2	1	1	1	3	1	1	1	14	1	1
1758	96	1	1	0.0513905	1	1	1	2	1	1	1	3	1	1	1	11	1	1
1759	102	1	1	0.1050176	1	1	1	2	1	1	1	3	1	1	1	11	1	1
1760	116	2	2	0.0345065	1	3	1	2	1	3	1	3	1	1	1	22	1	1
1761	116	2	2	0.0345065	1	3	1	2	1	3	1	3	1	1	1	23	1	1
1762	116	2	2	0.0345065	1	4	1	1	1	4	2	3	2	2	3	28
1763	116	2	1	0.0898267	1	1	1	2	1	1	2	3	2	2	3	12
1764	116	2	1	0.0898267	1	1	1	2	1	1	2	3	2	2	3	14
1765	116	2	2	0.0345065	1	3	1	2	1	2	1	3	1	1	1	17	1	1
1766	116	2	1	0.0898267	1	1	1	2	1	1	2	3	2	2	3	10
1767	116	2	1	0.0898267	1	1	1	2	1	1	1	3	1	1	1	11	1	1
1768	116	2	1	0.0898267	1	1	1	2	1	1	2	3	2	2	3	10
1769	96	1	1	0.0513905	1	1	1	2	1	1	1	3	1	1	1	13	1	1
1770	116	2	2	0.0345065	1	3	1	2	1	2	1	3	1	1	1	16	1	1
1771	116	2	1	0.0898267	1	1	1	2	1	1	2	3	2	2	3	13
1772	116	2	1	0.0898267	1	1	1	2	1	1	1	3	1	1	1	13	1	1
1773	109	1	1	0.0506404	1	1	1	2	2	1	2	3	2	2	3	11
1774	109	1	2	0.0465055	1	3	1	2	2	2	1	3	1	1	1	18	2	2
1775	109	1	1	0.0506404	1	1	1	2	2	1	2	3	2	2	3	11
1776	109	1	1	0.0506404	1	1	1	2	2	1	2	3	2	2	3	10
1777	109	1	2	0.0465055	1	1	1	2	2	2	2	3	2	2	3	15
1778	109	1	2	0.0465055	1	1	1	2	2	3	1	3	1	1	1	20	2	2
1779	109	1	2	0.0465055	2	1	1	2	2	3	1	3	1	1	1	24	2	2
1780	96	1	1	0.0513905	1	1	1	2	1	1	1	3	1	1	1	14	1	1
1781	39	1	2	0.0275299	1	3	1	2	1	2	1	2	1	1	1	15	1	1
1782	39	1	1	0.0358327	1	1	1	2	1	1	2	2	2	2	3	10
1783	39	1	1	0.0358327	1	1	1	2	1	1	1	2	1	1	1	13	1	1
1784	57	2	2	0.1178689	1	4	1	2	1	4	2	2	2		4	27
1785	52	2	1	0.0310705	1	1	1	2	1	1	2	2	2	2	3	10
1786	54	2	2	0.0466594	1	1	1	1	2	4	1	2	1	1	1	25	1	1
1787	54	2	2	0.0466594	1	1	1	1	2	3	1	2	1	1	1	20	1	1
1788	63	1	2	0.0260804	1	1	1	2	1	3	1	1	1	1	1	22	1	1
1789	87	2	1	0.0758878	1	1	1	2	1	1	1	1	1	1	1	11	1	1
1790	87	2	2	0.0367315	1	3	1	2	1	2	2	1	2	2	3	15
1791	96	1	1	0.0513905	1	1	1	2	1	1	1	3	1	1	1	11	1	1
1792	87	2	1	0.0758878	1	1	1	2	1	1	1	1	1	1	1	14	1	1
1793	96	1	1	0.0513905	1	1	1	2	1	1	1	3	1	1	1	13	1	1
1794	96	1	1	0.0513905	1	1	1	2	1	1	1	3	1	1	1	11	1	1
1795	56	2	1	0.0109994	1	1	1	2	1	1	1	2	1	1	1	12	1	1
1796	56	2	1	0.0109994	1	1	1	2	1	1	1	2	1	1	1	14	1	1
1797	56	2	1	0.0109994	1	1	1	2	1	1	1	2	1	1	1	11	1	1
1798	56	2	1	0.0109994	1	1	1	2	1	1	1	2	1	1	1	10	1	1
1799	49	2	2	0.0153847	1	4	1	1	1	3	1	2	1	1	1	24	1	1
1800	49	2	2	0.0153847	2	4	1	1	2	4	1	2	1	1	1	27	1	1
1801	49	2	2	0.0153847	1	3	1	2	1	2	1	2	1	1	1	17	1	1
1802	49	2	1	0.0279709	1	1	1	2	1	1	2	2	2	2	3	10
1803	49	2	1	0.0279709	1	1	1	2	1	1	1	2	1	1	1	11	1	1
1804	49	2	1	0.0279709	1	1	1	2	1	1	1	2	1	1	1	10	1	1
1805	49	2	1	0.0279709	1	1	1	2	1	1	1	2	1	1	1	10	1	1
1806	56	2	2	0.0110916	1	1	1	1	1	3	1	2	1	1	1	20	1	1
1807	49	2	2	0.0153847	1	4	1	1	1	3	1	2	1	1	1	24	1	1
1808	49	2	1	0.0279709	1	1	1	2	1	1	2	2	2	2	3	11
1809	49	2	1	0.0279709	1	1	1	2	1	1	2	2	2	2	3	10
1810	43	1	1	0.0243392	1	1	1	2	1	1	1	2	1	1	1	12	1	1
1811	44	1	1	0.0804312	1	1	1	2	1	1	2	2	2	2	3	12
1812	44	1	1	0.0804312	1	1	1	2	1	1	1	2	1	1	1	14	1	1
1813	44	1	1	0.0804312	1	1	1	2	1	1	1	2	1	1	1	10	1	1
1814	44	1	1	0.0804312	1	1	1	2	1	1	1	2	1	1	1	14	1	1
1815	56	2	2	0.0110916	1	4	1	2	1	3	2	2	1		4	20	1	1
1816	56	2	2	0.0110916	1	4	1	1	1	2	2	2	1		4	19	1	1
1817	56	2	2	0.0110916	1	3	1	1	1	3	1	2	1	1	1	23	1	1
1818	56	2	2	0.0110916	2	3	1	1	1	4	1	2	1	1	1	28	2	2
1819	56	2	1	0.0109994	1	1	1	2	1	1	2	2	2	2	3	11
1820	56	2	2	0.0110916	2	1	1	1	1	4	1	2	1	1	1	28	1	1
1821	56	2	1	0.0109994	1	3	1	2	1	1	1	2	1	1	1	14	1	1
1822	55	2	2	0.0138912	2	3	1	1	1	4	1	2	1	1	1	26	1	1
1823	34	1	2	0.0405575	2	3	1	1	1	4	2	2	2		4	25
1824	34	1	2	0.0405575	1	1	1	1	1	2	2	2	2		4	16
1825	34	1	1	0.0490566	1	1	1	2	1	1	2	2	2	2	3	13
1826	34	1	1	0.0490566	1	1	1	2	1	1	1	2	1	1	1	13	1	1
1827	34	1	2	0.0405575	1	3	1	2	1	2	1	2	2		2	17
1828	34	1	2	0.0405575	1	1	1	1	1	2	1	2	1	1	1	18	1	1
1829	34	1	2	0.0405575	1	1	1	2	1	2	1	2	1	1	1	15	1	1
1830	34	1	1	0.0490566	1	1	1	2	1	1	2	2	2		4	10
1831	34	1	1	0.0490566	1	1	1	2	1	1	2	2	2	2	3	11
1832	34	1	1	0.0490566	1	1	1	2	1	1	1	2	1	1	1	12	1	1
1833	55	2	1	0.0026786	1	1	1	1	2	1	2	2	1		4	11	2	2
1834	34	1	1	0.0490566	1	1	1	2	1	1	2	2	2	2	3	13
1835	34	1	1	0.0490566	1	1	1	2	1	1	2	2	2	2	3	12
1836	34	1	2	0.0405575	2	4	1	1	1	3	1	2	1	1	1	20	1	1
1837	34	1	1	0.0490566	1	1	1	2	1	1	2	2	2	2	3	14
1838	34	1	1	0.0490566	1	1	1	2	1	1	2	2	2	2	3	10
1839	34	1	2	0.0405575	1	1	1	2	1	2	2	2	2	2	3	15
1840	34	1	1	0.0490566	1	1	1	2	1	1	2	2	2	2	3	12
1841	34	1	1	0.0490566	1	1	1	2	1	1	2	2	2	2	3	13
1842	34	1	2	0.0405575	1	1	1	2	1	2	1	2	1	1	1	15	1	1
1843	34	1	2	0.0405575	1	1	1	2	1	2	1	2	1	1	1	15	1	1
1844	55	2	2	0.0138912	2	3	1	1	1	4	2	2	1		4	28	1	1
1845	34	1	2	0.0405575	2	1	1	1	1	3	2	2	2	2	3	22
1846	51	2	1	0.1109304	1	1	1	2	2	1	2	2	2		4	10
1847	51	2	2	0.2037455	2	1	1	1	1	4	2	2	2	2	3	26
1848	51	2	1	0.1109304	1	1	1	2	1	1	2	2	2	2	3	13
1849	51	2	2	0.2037455	1	3	1	2	2	3	1	2	1	1	1	21	1	1
1850	51	2	2	0.2037455	2	1	1	1	1	4	2	2	2	2	3	28
1851	51	2	2	0.2037455	2	4	1	1	2	4	2	2	1		4	28	1	1
1852	61	2	1	0.0379226	1	1	1	2	1	1	1	2	1	1	1	13	1	1
1853	61	2	1	0.0379226	1	1	1	2	1	1	2	2	2	2	3	11
1854	61	2	2	0.0116307	1	1	1	2	1	2	1	2	1	1	1	19	1	1
1855	55	2	2	0.0138912	1	4	1	2	1	3	1	2	1	1	1	20	1	1
1856	61	2	1	0.0379226	1	1	1	2	1	1	1	2	1	1	1	10	1	1
1857	61	2	2	0.0116307	1	1	1	2	1	3	1	2	1	1	1	24	1	1
1858	61	2	1	0.0379226	1	1	1	2	1	1	2	2	1		4	14	1	1
1859	61	2	2	0.0116307	1	1	1	2	1	2	1	2	1	1	1	16	1	1
1860	61	2	2	0.0116307	1	3	1	2	1	2	1	2	1	1	1	16	1	1
1861	61	2	1	0.0379226	1	1	1	2	1	1	1	2	1	1	1	12	1	1
1862	61	2	1	0.0379226	1	1	1	2	1	1	1	2	1	1	1	14	2	2
1863	61	2	1	0.0379226	1	1	1	2	1	1	1	2	1	1	1	12	1	1
1864	61	2	2	0.0116307	1	1	1	1	1	2	2	2	2	2	3	17
1865	61	2	1	0.0379226	1	1	1	2	1	1	1	2	1	1	1	12	1	1
1866	55	2	2	0.0138912	2	1	1	1	2	3	1	2	1	1	1	22	1	1
1867	61	2	1	0.0379226	1	1	1	2	1	1	2	2	2	2	3	10
1868	61	2	2	0.0116307	1	3	1	2	1	3	1	2	1	1	1	21	1	1
1869	61	2	2	0.0116307	1	1	1	2	1	2	1	2	1	1	1	16	1	1
1870	61	2	1	0.0379226	1	1	1	2	1	1	1	2	1	1	1	13	1	1
1871	61	2	1	0.0379226	1	1	1	2	1	1	2	2	2	2	3	10
1872	61	2	1	0.0379226	1	1	1	2	1	1	1	2	1	1	1	11	1	1
1873	61	2	1	0.0379226	1	1	1	2	1	1	1	2	1	1	1	14	1	1
1874	42	1	2	0.0357613	1	1	1	1	1	3	1	2	1	1	1	22	1	1
1875	42	1	1	0.0902721	1	1	1	2	1	1	2	2	2	2	3	11
1876	55	2	2	0.0138912	1	4	1	1	1	3	1	2	1	1	1	20	1	1
1877	42	1	1	0.0902721	1	1	1	2	1	1	2	2	2	2	3	11
1878	42	1	1	0.0902721	1	1	1	2	1	1	1	2	1	1	1	13	1	1
1879	62	2	2	0.0438244		1	3	1	1	3	2	2	2	2	3	22
1880	59	2	1	0.0306413	1	1	1	2	1	1	1	2	1	1	1	13	2	2
1881	46	1	1	0.0407456	1	1	1	2	1	1	2	2	2	2	3	10
1882	51	2	2	0.2037455	2	3	3	1	1	3	1	2	1	1	1	21	1	1
1883	46	1	1	0.0407456	1	1	1	2	1	1	1	2	1	1	1	14	1	1
1884	46	1	1	0.0407456	1	1	1	2	1	1	1	2	1	1	1	14	1	1
1885	55	2	1	0.0026786	1	3	1	2	1	1	1	2	1	1	1	14	1	1
1886	34	1	1	0.0490566	1	1	1	2	1	1	1	2	1	1	1	13	1	1
1887	34	1	2	0.0405575	1	1	1	1	1	3	1	2	1	1	1	20	1	1
1888	98	1	2	0.0331452	1	1	1	2	1	2	1	3	1	1	1	15	1	1
1889	98	1	2	0.0331452	1	1	1	2	1	2	1	3	1	1	1	19	1	1
1890	98	1	2	0.0331452	1	1	1	2	1	2	1	3	1	1	1	15	1	1
1891	98	1	1	0.1035394	1	1	1	2	1	1	1	3	1	1	1	11	1	1
1892	98	1	1	0.1035394	1	1	1	2	1	1	1	3	1	1	1	14	1	1
1893	98	1	1	0.1035394	1	1	1	2	1	1	1	3	1	1	1	10	1	1
1894	98	1	1	0.1035394	1	3	1	2	1	1	1	3	1	1	1	14	1	1
1895	101	1	2	0.0443091	2	3	1	1	1	4	2	3	2	2	3	29
1896	101	1	1	0.0749247	1	1	1	2	1	1	1	3	1	1	1	12	1	1
1897	101	1	1	0.0749247	1	1	1	2	1	1	1	3	1	1	1	12	1	1
1898	101	1	2	0.0443091	1	3	1	2	1	2	1	3	1	1	1	19	1	1
1899	98	1	1	0.1035394	1	1	1	2	1	1	1	3	1	1	1	14	1	1
1900	101	1	2	0.0443091	1	3	1	2	1	3	1	3	1	1	1	20	1	1
1901	101	1	1	0.0749247	1	1	1	2	1	1	1	3	1	1	1	13	1	1
1902	101	1	1	0.0749247	1	1	1	2	1	1	1	3	1	1	1	11	1	1
1903	101	1	2	0.0443091	1	1	1	2	1	2	2	3	2	2	3	15
1904	101	1	1	0.0749247	1	1	1	2	1	1	2	3	2	2	3	12
1905	101	1	2	0.0443091	1	4	1	2	1	3	1	3	1	1	1	21	1	1
1906	101	1	1	0.0749247	1	1	1	2	1	1	2	3	2	2	3	11
1907	101	1	1	0.0749247	1	1	1	2	1	1	2	3	2	2	3	14
1908	101	1	1	0.0749247	1	1	1	2	1	1	2	3	2	2	3	12
1909	101	1	2	0.0443091	1	3	1	1	1	3	1	3	1	1	1	20	1	1
1910	98	1	1	0.1035394	1	1	1	2	1	1	2	3	2	2	3	11
1911	101	1	2	0.0443091	1	4	1	1	1	4	1	3	1	1	1	25	1	1
1912	122	2	1	0.0288393	1	1	1	2	1	1	2	3	2	2	3	14
1913	122	2	2	0.0169954	1	3	1	2	1	2	2	3	2	2	3	18
1914	122	2	2	0.0169954	1	3	1	2	1	2	1	3	1	1	1	16	1	1
1915	122	2	2	0.0169954	1	3	1	2	1	2	1	3	1	1	1	16	1	1
1916	122	2	1	0.0288393	1	1	1	2	1	1	2	3	2	2	3	12
1917	122	2	1	0.0288393	1	1	1	2	1	1	2	3	2	2	3	10
1918	122	2	1	0.0288393	1	1	1	2	1	1	2	3	2	2	3	14
1919	122	2	1	0.0288393	1	1	1	2	1	1	1	3	1	1	1	12	1	1
1920	122	2	2	0.0169954	1	3	1	1	1	3	1	3	1	1	1	21	1	1
1921	98	1	1	0.1035394	1	1	1	2	1	1	1	3	1	1	1	14	1	1
1922	122	2	1	0.0288393	1	1	1	2	1	1	1	3	1	1	1	11	1	1
1923	122	2	2	0.0169954	1	3	1	2	1	2	1	3	1	1	1	16	1	1
1924	122	2	2	0.0169954	1	3	1	2	1	2	1	3	1	1	1	17	1	1
1925	106	1	1	0.0890918	1	1	1	2	2	1	2	3	2	2	3	14
1926	106	1	1	0.0890918	1	1	1	2	2	1	2	3	2	2	3	10
1927	106	1	1	0.0890918	1	1	1	2	2	1	2	3	2	2	3	13
1928	106	1	1	0.0890918	1	1	1	2	2	1	2	3	2	2	3	11
1929	106	1	1	0.0890918	1	1	1	2	2	1	2	3	2	2	3	10
1930	106	1	2	0.0440026	1	3	1	2	2	2	1	3	1	1	1	18	2	2
1931	106	1	2	0.0440026	1	1	1	2	2	2	1	3	1	1	1	15	2	2
1932	98	1	1	0.1035394	1	1	1	2	1	1	1	3	1	1	1	12	1	1
1933	106	1	1	0.0890918	1	1	1	2	2	1	2	3	2	2	3	12
1934	106	1	1	0.0890918	1	1	1	2	1	1	2	3	2	2	3	12
1935	106	1	2	0.0440026	1	3	1	2	2	3	1	3	1	1	1	21	2	2
1936	106	1	1	0.0890918	1	1	1	2	2	1	2	3	2	2	3	12
1937	106	1	1	0.0890918	1	1	1	2	2	1	2	3	2	2	3	13
1938	106	1	1	0.0890918	1	1	1	2	2	1	2	3	2	2	3	14
1939	106	1	1	0.0890918	1	1	1	2	2	1	2	3	2	2	3	12
1940	106	1	2	0.0440026	1	3	1	2	2	2	1	3	1	1	1	18	1	1
1941	106	1	1	0.0890918	1	1	1	2	2	1	2	3	2	2	3	11
1942	106	1	1	0.0890918	1	1	1	2	2	1	1	3	1	1	1	13	1	1
1943	98	1	1	0.1035394	1	1	1	2	1	1	1	3	1	1	1	12	1	1
1944	106	1	2	0.0440026	1	1	1	2	2	2	1	3	1	1	1	17	2	2
1945	106	1	2	0.0440026	1	4	1	2	2	3	1	3	1	1	1	21	1	1
1946	106	1	1	0.0890918	1	1	1	2	2	1	2	3	2	2	3	10
1947	106	1	1	0.0890918	1	1	1	2	2	1	2	3	2	2	3	14
1948	39	1	2	0.0275299	1	1	1	2	1	2	1	2	1	1	1	15	1	1
1949	39	1	2	0.0275299	1	3	1	2	1	2	1	2	1	1	1	19	1	1
1950	39	1	2	0.0275299	1	3	1	2	1	2	1	2	1	1	1	19	1	1
1951	39	1	2	0.0275299	1	3	1	2	1	2	1	2	1	1	1	17	1	1
1952	39	1	2	0.0275299	1	1	1	2	1	2	1	2	1	1	1	15	1	1
1953	39	1	1	0.0358327	1	1	1	2	1	1	1	2	1	1	1	14	1	1
1954	98	1	1	0.1035394	1	1	1	2	1	1	2	3	2	2	3	14
1955	36	1	2	0.0154584	1	1	1	2	1	2	2	2	2		4	18
1956	107	1	2	0.0167377	2	4	1	1	2	4	1	3	1	1	1	28	1	1
1957	72	1	2	0.0447487	1	3	1	2	1	2	1	1	1	1	1	19	1	1
1958	72	1	2	0.0447487	2	3	1	1	1	3	2	1	1		4	24	1	1
1959	107	1	1	0.0271109	1	1	1	2	2	1	1	3	1	1	1	14	1	1
1960	107	1	1	0.0271109	1	1	1	2	2	1	2	3	2	2	3	11
1961	110	1	1	0.080439	1	1	1	2	2	1	2	3	2	2	3	12
1962	110	1	1	0.080439	1	1	1	2	2	1	2	3	2	2	3	10
1963	72	1	2	0.0447487	2	1	1	1	1	4	2	1	1		4	26	1	1
1964	72	1	1	0.0302008	1	1	1	2	1	1	2	1	2	2	3	12
1965	98	1	2	0.0331452	1	1	1	2	1	2	1	3	1	1	1	15	1	1
1966	72	1	2	0.0447487	2	1	1	1	1	3	2	1	2	2	3	24
1967	72	1	2	0.0447487	1	4	1	2	1	3	1	1	1	1	1	23	1	1
1968	72	1	1	0.0302008	1	1	1	2	1	1	2	1	2	2	3	10
1969	72	1	2	0.0447487	1	1	1	1	1	2	1	1	1	1	1	19	1	1
1970	110	1	2	0.0370803	1	1	1	2	2	2	2	3	2	2	3	15
1971	110	1	1	0.080439	1	1	1	2	2	1	2	3	2	2	3	12
1972	72	1	1	0.0302008	1	1	1	2	1	1	2	1	2	2	3	10
1973	98	1	1	0.1035394	1	1	1	2	1	1	1	3	1	1	1	12	1	1
1974	48	2	1	0.0044002	1	1	1	2	2	1	1	2	1	1	1	13	1	1
1975	36	1	1	0.0408798	1	1	1	2	1	1	2	2	2	2	3	10
1976	36	1	1	0.0408798	1	1	1	2	1	1	1	2	1	1	1	10	1	1
1977	36	1	1	0.0408798	1	1	1	2	1	1	1	2	1	1	1	13	1	1
1978	36	1	1	0.0408798	1	1	1	2	1	1	1	2	1	1	1	12	1	1
1979	36	1	1	0.0408798	1	1	1	2	1	1	1	2	1	1	1	11	1	1
1980	36	1	2	0.0154584	1	3	1	2	1	2	1	2	1	1	1	16	1	1
1981	36	1	1	0.0408798	1	1	1	2	1	1	1	2	1	1	1	10	1	1
1982	36	1	1	0.0408798	1	1	1	2	1	1	1	2	1	1	1	13	1	1
1983	45	1	1	0.0633833	1	1	1	2	1	1	1	2	1	1	1	12	1	1
1984	45	1	1	0.0633833	1	1	1	2	1	1	2	2	2	2	3	10
1985	48	2	2	0.019016	1	4	1	1	2	2	1	2	1	1	1	18	1	1
1986	45	1	1	0.0633833	1	1	1	2	1	1	1	2	1	1	1	14	2	2
1987	45	1	1	0.0633833	1	1	1	2	1	1	1	2	1	1	1	14	2	2
1988	45	1	2	0.0365226	1	4	1	2	1	2	2	2	2		4	18
1989	45	1	1	0.0633833	1	1	1	2	1	1	2	2	2		4	11
1990	45	1	1	0.0633833	1	1	1	2	1	1	1	2	1	1	1	13	1	1
1991	45	1	1	0.0633833	1	1	1	2	1	1	1	2	1	1	1	13	1	1
1992	45	1	1	0.0633833	1	1	1	2	1	1	2	2	2	2	3	10
1993	45	1	1	0.0633833	1	1	1	2	1	1	1	2	1	1	1	10	1	1
1994	45	1	2	0.0365226	1	4	1	2	1	2	2	2	1		4	16	1	1
1995	45	1	1	0.0633833	1	1	1	2	1	1	1	2	1	1	1	13	1	1
1996	48	2	2	0.019016	1	4	1	1	1	4	1	2	1	1	1	27	1	1
1997	45	1	1	0.0633833	1	1	1	2	1	1	2	2	2	2	3	10
1998	45	1	1	0.0633833	1	1	1	2	1	1	1	2	1	1	1	11	1	1
1999	59	2	1	0.0306413	1	1	1	2	1	1	1	2	1	1	1	13	1	1
[truncated: 1,570 more rows]
